# Supplementary material for: Molecular Evidence of a Broad Range of Pathogenic Bacteria in Ctenocephalides spp.: Should We Re-Examine the Role of Fleas in the Transmission of Pathogens?
Source: Trop Med Infect Dis. 2021 Mar 17;6(1):37. doi: 10.3390/tropicalmed6010037 (PMC8005979; doi:10.3390/tropicalmed6010037)
Supplement: Supplementary file 1 [file tropicalmed-06-00037-s001.zip › Supplementary files/Table S1.xlsx]

## Sheet: 16S Microbiome
Flea-pool sample No	Phylum	Class	Order	Family	Genus	Species
1	Proteobacteria	Gammaproteobacteria	Pseudomonadales	Moraxellaceae	Acinetobacter	(slash calls)
1	Proteobacteria	Epsilonproteobacteria	Campylobacterales	Campylobacteraceae	Arcobacter	venerupis
1	Actinobacteria	Actinobacteria	Actinomycetales	Micrococcaceae	Arthrobacter	creatinolyticus
1	Actinobacteria	Actinobacteria	Actinomycetales	Geodermatophilaceae	Blastococcus	(slash calls)
1	Proteobacteria	Betaproteobacteria	Burkholderiales	Burkholderiaceae	Cupriavidus	(slash calls)
1	Proteobacteria	Betaproteobacteria	Burkholderiales	Comamonadaceae	Diaphorobacter	nitroreducens
1	Bacteroidetes	Flavobacteriia	Flavobacteriales	Flavobacteriaceae	Flavobacterium	(genus level ID only)
1	Bacteroidetes	Flavobacteriia	Flavobacteriales	Flavobacteriaceae	Flavobacterium	(genus level ID only)
1	Actinobacteria	Actinobacteria	Actinomycetales	Micrococcaceae	Kocuria	(slash calls)
1	Proteobacteria	Betaproteobacteria	Burkholderiales	Oxalobacteraceae	Massilia	(genus level ID only)
1	Actinobacteria	Actinobacteria	Actinomycetales	Micrococcaceae	Micrococcus	lylae
1	Actinobacteria	Actinobacteria	Actinomycetales	Geodermatophilaceae	Modestobacter	versicolor
1	Actinobacteria	Actinobacteria	Actinomycetales	Nocardioidaceae	Nocardioides	(genus level ID only)
1	Proteobacteria	Betaproteobacteria	Burkholderiales	Comamonadaceae	Pelomonas	puraquae
1	Proteobacteria	Alphaproteobacteria	Rhodobacterales	Rhodobacteraceae	Rubellimicrobium	(slash calls)
1	Firmicutes	Bacilli	Bacillales	Staphylococcaceae	Salinicoccus	halodurans
1	Firmicutes	Bacilli	Bacillales	Staphylococcaceae	Staphylococcus	(slash calls)
1	Firmicutes	Bacilli	Bacillales	Staphylococcaceae	Staphylococcus	felis
1	Firmicutes	Bacilli	Lactobacillales	Streptococcaceae	Streptococcus	(slash calls)
1	Firmicutes	Bacilli	Lactobacillales	Streptococcaceae	Streptococcus	(slash calls)
1	Firmicutes	Bacilli	Lactobacillales	Streptococcaceae	Streptococcus	sanguinis
1	Firmicutes	Bacilli	Lactobacillales	Carnobacteriaceae	Trichococcus	(slash calls)
1	Proteobacteria	Alphaproteobacteria	Rickettsiales	Anaplasmataceae	Wolbachia	(genus level ID only)
1	Proteobacteria	Alphaproteobacteria	Rickettsiales	Anaplasmataceae	Wolbachia	(genus level ID only)
1	Proteobacteria	Alphaproteobacteria	Rickettsiales	Anaplasmataceae	Wolbachia	(slash calls)
1	Proteobacteria	Alphaproteobacteria	Rickettsiales	Anaplasmataceae	Wolbachia	(slash calls)
1	Proteobacteria	Alphaproteobacteria	Rickettsiales	Anaplasmataceae	Wolbachia	pipientis
1	Proteobacteria	Alphaproteobacteria	Rickettsiales	Anaplasmataceae	Wolbachia	pipientis
1	Proteobacteria	Alphaproteobacteria	Rickettsiales	Anaplasmataceae	Wolbachia	pipientis
1	Proteobacteria	Alphaproteobacteria	Rickettsiales	Rickettsiaceae	Wolbachia	Wolbachia endosymbiont of Chorthippus parallelus
2	Proteobacteria	Gammaproteobacteria	Pseudomonadales	Moraxellaceae	Acinetobacter	junii
2	Proteobacteria	Alphaproteobacteria	Rhizobiales	Bartonellaceae	Bartonella	(slash calls)
2	Proteobacteria	Alphaproteobacteria	Rhizobiales	Bartonellaceae	Bartonella	(slash calls)
2	Proteobacteria	Alphaproteobacteria	Rhizobiales	Bartonellaceae	Bartonella	henselae
2	Proteobacteria	Alphaproteobacteria	Rhizobiales	Bartonellaceae	Bartonella	henselae
2	Proteobacteria	Betaproteobacteria	Burkholderiales	Comamonadaceae	Diaphorobacter	nitroreducens
2	Firmicutes	Bacilli	Lactobacillales	Carnobacteriaceae	Granulicatella	elegans
2	Proteobacteria	Gammaproteobacteria	Pasteurellales	Pasteurellaceae	Pasteurella	(genus level ID only)
2	Tenericutes	Mollicutes	Entomoplasmatales	Spiroplasmataceae	Spiroplasma	ixodetis
2	Tenericutes	Mollicutes	Entomoplasmatales	Spiroplasmataceae	Spiroplasma	ixodetis
2	Tenericutes	Mollicutes	Entomoplasmatales	Spiroplasmataceae	Spiroplasma	sp.
2	Firmicutes	Bacilli	Lactobacillales	Streptococcaceae	Streptococcus	(slash calls)
2	Proteobacteria	Alphaproteobacteria	Rickettsiales	Anaplasmataceae	Wolbachia	(genus level ID only)
2	Proteobacteria	Alphaproteobacteria	Rickettsiales	Anaplasmataceae	Wolbachia	(slash calls)
2	Proteobacteria	Alphaproteobacteria	Rickettsiales	Rickettsiaceae	Wolbachia	(slash calls)
2	Proteobacteria	Alphaproteobacteria	Rickettsiales	Anaplasmataceae	Wolbachia	(slash calls)
2	Proteobacteria	Alphaproteobacteria	Rickettsiales	Anaplasmataceae	Wolbachia	pipientis
2	Proteobacteria	Alphaproteobacteria	Rickettsiales	Anaplasmataceae	Wolbachia	pipientis
2	Proteobacteria	Alphaproteobacteria	Rickettsiales	Anaplasmataceae	Wolbachia	pipientis
3	Proteobacteria	Gammaproteobacteria	Pseudomonadales	Moraxellaceae	Acinetobacter	(slash calls)
3	Proteobacteria	Gammaproteobacteria	Pseudomonadales	Moraxellaceae	Acinetobacter	(slash calls)
3	Proteobacteria	Gammaproteobacteria	Pseudomonadales	Moraxellaceae	Acinetobacter	baumannii
3	Proteobacteria	Gammaproteobacteria	Pseudomonadales	Moraxellaceae	Acinetobacter	junii
3	Firmicutes	Clostridia	Clostridiales	Clostridiales Family XI. Incertae Sedis	Anaerococcus	octavius
3	Bacteroidetes	Flavobacteriia	Flavobacteriales	Flavobacteriaceae	Cloacibacterium	normanense
3	Actinobacteria	Actinobacteria	Actinomycetales	Corynebacteriaceae	Corynebacterium	(genus level ID only)
3	Actinobacteria	Actinobacteria	Actinomycetales	Corynebacteriaceae	Corynebacterium	kroppenstedtii
3	Proteobacteria	Betaproteobacteria	Burkholderiales	Burkholderiaceae	Cupriavidus	(slash calls)
3	Proteobacteria	Betaproteobacteria	Burkholderiales	Comamonadaceae	Diaphorobacter	nitroreducens
3	Proteobacteria	Betaproteobacteria	Burkholderiales	Comamonadaceae	Diaphorobacter	oryzae
3	Proteobacteria	Gammaproteobacteria	Enterobacteriales	Enterobacteriaceae	Klebsiella	pneumoniae
3	Proteobacteria	Gammaproteobacteria	Enterobacteriales	Enterobacteriaceae	Klebsiella	variicola
3	Firmicutes	Bacilli	Lactobacillales	Lactobacillaceae	Lactobacillus	iners
3	Proteobacteria	Betaproteobacteria	Neisseriales	Neisseriaceae	Neisseria	(slash calls)
3	Actinobacteria	Actinobacteria	Coriobacteriales	Coriobacteriaceae	Olsenella	umbonata
3	Proteobacteria	Gammaproteobacteria	Enterobacteriales	Enterobacteriaceae	Pantoea	(slash calls)
3	Actinobacteria	Actinobacteria	Actinomycetales	Propionibacteriaceae	Propionibacterium	acnes
3	Actinobacteria	Actinobacteria	Actinomycetales	Propionibacteriaceae	Propionibacterium	acnes
3	Actinobacteria	Actinobacteria	Actinomycetales	Propionibacteriaceae	Propionibacterium	acnes
3	Firmicutes	Bacilli	Bacillales	Staphylococcaceae	Staphylococcus	(slash calls)
3	Firmicutes	Bacilli	Bacillales	Staphylococcaceae	Staphylococcus	(slash calls)
3	Firmicutes	Bacilli	Lactobacillales	Streptococcaceae	Streptococcus	(slash calls)
3	Firmicutes	Bacilli	Lactobacillales	Streptococcaceae	Streptococcus	(slash calls)
3	Proteobacteria	Alphaproteobacteria	Rickettsiales	Anaplasmataceae	Wolbachia	(genus level ID only)
3	Proteobacteria	Alphaproteobacteria	Rickettsiales	Anaplasmataceae	Wolbachia	(genus level ID only)
3	Proteobacteria	Alphaproteobacteria	Rickettsiales	Anaplasmataceae	Wolbachia	(slash calls)
3	Proteobacteria	Alphaproteobacteria	Rickettsiales	Anaplasmataceae	Wolbachia	(slash calls)
3	Proteobacteria	Alphaproteobacteria	Rickettsiales	Anaplasmataceae	Wolbachia	pipientis
3	Proteobacteria	Alphaproteobacteria	Rickettsiales	Anaplasmataceae	Wolbachia	pipientis
3	Proteobacteria	Alphaproteobacteria	Rickettsiales	Anaplasmataceae	Wolbachia	pipientis
4	Proteobacteria	Betaproteobacteria	Burkholderiales	Comamonadaceae	Acidovorax	(slash calls)
4	Proteobacteria	Gammaproteobacteria	Pseudomonadales	Moraxellaceae	Acinetobacter	(slash calls)
4	Proteobacteria	Gammaproteobacteria	Pseudomonadales	Moraxellaceae	Acinetobacter	(slash calls)
4	Proteobacteria	Gammaproteobacteria	Pseudomonadales	Moraxellaceae	Acinetobacter	(slash calls)
4	Proteobacteria	Gammaproteobacteria	Pseudomonadales	Moraxellaceae	Acinetobacter	baumannii
4	Proteobacteria	Gammaproteobacteria	Aeromonadales	Aeromonadaceae	Aeromonas	(slash calls)
4	Proteobacteria	Betaproteobacteria	Burkholderiales	Comamonadaceae	Diaphorobacter	nitroreducens
4	Bacteroidetes	Flavobacteriia	Flavobacteriales	Flavobacteriaceae	Elizabethkingia	(genus level ID only)
4	Bacteroidetes	Flavobacteriia	Flavobacteriales	Flavobacteriaceae	Elizabethkingia	(genus level ID only)
4	Bacteroidetes	Flavobacteriia	Flavobacteriales	Flavobacteriaceae	Elizabethkingia	(slash calls)
4	Bacteroidetes	Flavobacteriia	Flavobacteriales	Flavobacteriaceae	Elizabethkingia	(slash calls)
4	Bacteroidetes	Flavobacteriia	Flavobacteriales	Flavobacteriaceae	Elizabethkingia	miricola
4	Proteobacteria	Gammaproteobacteria	Pasteurellales	Pasteurellaceae	Gallibacterium	(genus level ID only)
4	Proteobacteria	Gammaproteobacteria	Pasteurellales	Pasteurellaceae	Haemophilus	parainfluenzae
4	Proteobacteria	Gammaproteobacteria	Enterobacteriales	Enterobacteriaceae	Leclercia	adecarboxylata
4	Proteobacteria	Gammaproteobacteria	Pasteurellales	Pasteurellaceae	Pasteurella	(genus level ID only)
4	Actinobacteria	Actinobacteria	Actinomycetales	Propionibacteriaceae	Propionibacterium	acnes
4	Actinobacteria	Actinobacteria	Actinomycetales	Propionibacteriaceae	Propionibacterium	acnes
4	Proteobacteria	Alphaproteobacteria	Rickettsiales	Rickettsiaceae	Rickettsia	(genus level ID only)
4	Proteobacteria	Alphaproteobacteria	Rickettsiales	Rickettsiaceae	Rickettsia	(genus level ID only)
4	Proteobacteria	Alphaproteobacteria	Rickettsiales	Rickettsiaceae	Rickettsia	(genus level ID only)
4	Proteobacteria	Alphaproteobacteria	Rickettsiales	Rickettsiaceae	Rickettsia	(slash calls)
4	Proteobacteria	Alphaproteobacteria	Rickettsiales	Rickettsiaceae	Rickettsia	(slash calls)
4	Proteobacteria	Alphaproteobacteria	Rickettsiales	Rickettsiaceae	Rickettsia	(slash calls)
4	Proteobacteria	Alphaproteobacteria	Rickettsiales	Rickettsiaceae	Rickettsia	(slash calls)
4	Proteobacteria	Alphaproteobacteria	Rickettsiales	Rickettsiaceae	Rickettsia	australis
4	Proteobacteria	Alphaproteobacteria	Rickettsiales	Rickettsiaceae	Rickettsia	heilongjiangii
4	Proteobacteria	Alphaproteobacteria	Rickettsiales	Rickettsiaceae	Rickettsia	hoogstraalii
4	Proteobacteria	Alphaproteobacteria	Rickettsiales	Rickettsiaceae	Rickettsia	massiliae
4	Firmicutes	Clostridia	Clostridiales	Lachnospiraceae	Roseburia	sp.
4	Firmicutes	Bacilli	Bacillales	Staphylococcaceae	Staphylococcus	(slash calls)
4	Firmicutes	Bacilli	Bacillales	Staphylococcaceae	Staphylococcus	(slash calls)
4	Proteobacteria	Gammaproteobacteria	Xanthomonadales	Xanthomonadaceae	Stenotrophomonas	maltophilia
4	Proteobacteria	Alphaproteobacteria	Rickettsiales	Anaplasmataceae	Wolbachia	(genus level ID only)
4	Proteobacteria	Alphaproteobacteria	Rickettsiales	Anaplasmataceae	Wolbachia	(slash calls)
4	Proteobacteria	Alphaproteobacteria	Rickettsiales	Anaplasmataceae	Wolbachia	pipientis
4	Proteobacteria	Alphaproteobacteria	Rickettsiales	Anaplasmataceae	Wolbachia	pipientis
4	Proteobacteria	Alphaproteobacteria	Rickettsiales	Anaplasmataceae	Wolbachia	pipientis
5	Proteobacteria	Gammaproteobacteria	Pseudomonadales	Moraxellaceae	Acinetobacter	junii
5	Firmicutes	Bacilli	Lactobacillales	Lactobacillaceae	Lactobacillus	iners
5	Proteobacteria	Gammaproteobacteria	Pasteurellales	Pasteurellaceae	Pasteurella	(genus level ID only)
5	Tenericutes	Mollicutes	Entomoplasmatales	Spiroplasmataceae	Spiroplasma	ixodetis
5	Tenericutes	Mollicutes	Entomoplasmatales	Spiroplasmataceae	Spiroplasma	ixodetis
5	Tenericutes	Mollicutes	Entomoplasmatales	Spiroplasmataceae	Spiroplasma	sp.
5	Proteobacteria	Alphaproteobacteria	Rickettsiales	Anaplasmataceae	Wolbachia	(genus level ID only)
5	Proteobacteria	Alphaproteobacteria	Rickettsiales	Anaplasmataceae	Wolbachia	(slash calls)
5	Proteobacteria	Alphaproteobacteria	Rickettsiales	Rickettsiaceae	Wolbachia	(slash calls)
5	Proteobacteria	Alphaproteobacteria	Rickettsiales	Anaplasmataceae	Wolbachia	(slash calls)
5	Proteobacteria	Alphaproteobacteria	Rickettsiales	Anaplasmataceae	Wolbachia	pipientis
5	Proteobacteria	Alphaproteobacteria	Rickettsiales	Anaplasmataceae	Wolbachia	pipientis
5	Proteobacteria	Alphaproteobacteria	Rickettsiales	Anaplasmataceae	Wolbachia	pipientis
6	Firmicutes	Bacilli	Lactobacillales	Aerococcaceae	Abiotrophia	defectiva
6	Firmicutes	Bacilli	Lactobacillales	Aerococcaceae	Abiotrophia	defectiva
6	Firmicutes	Bacilli	Lactobacillales	Aerococcaceae	Abiotrophia	defectiva
6	Proteobacteria	Betaproteobacteria	Burkholderiales	Comamonadaceae	Acidovorax	(slash calls)
6	Proteobacteria	Gammaproteobacteria	Pseudomonadales	Moraxellaceae	Acinetobacter	(slash calls)
6	Proteobacteria	Gammaproteobacteria	Pseudomonadales	Moraxellaceae	Acinetobacter	(slash calls)
6	Proteobacteria	Gammaproteobacteria	Pseudomonadales	Moraxellaceae	Acinetobacter	(slash calls)
6	Proteobacteria	Gammaproteobacteria	Pseudomonadales	Moraxellaceae	Acinetobacter	(slash calls)
6	Proteobacteria	Gammaproteobacteria	Pseudomonadales	Moraxellaceae	Acinetobacter	junii
6	Actinobacteria	Actinobacteria	Actinomycetales	Actinomycetaceae	Actinomyces	(genus level ID only)
6	Actinobacteria	Actinobacteria	Actinomycetales	Actinomycetaceae	Actinomyces	(slash calls)
6	Actinobacteria	Actinobacteria	Actinomycetales	Actinomycetaceae	Actinomyces	(slash calls)
6	Actinobacteria	Actinobacteria	Actinomycetales	Actinomycetaceae	Actinomyces	naeslundii
6	Actinobacteria	Actinobacteria	Actinomycetales	Actinomycetaceae	Actinomyces	naeslundii
6	Actinobacteria	Actinobacteria	Actinomycetales	Actinomycetaceae	Actinomyces	timonensis
6	Actinobacteria	Actinobacteria	Actinomycetales	Actinomycetaceae	Actinomyces	timonensis
6	Actinobacteria	Actinobacteria	Actinomycetales	Actinomycetaceae	Actinomyces	timonensis
6	Actinobacteria	Actinobacteria	Actinomycetales	Actinomycetaceae	Actinomyces	viscosus
6	Proteobacteria	Gammaproteobacteria	Aeromonadales	Aeromonadaceae	Aeromonas	(slash calls)
6	Proteobacteria	Gammaproteobacteria	Pasteurellales	Pasteurellaceae	Aggregatibacter	aphrophilus
6	Actinobacteria	Actinobacteria	Actinomycetales	Geodermatophilaceae	Blastococcus	(slash calls)
6	Bacteroidetes	Flavobacteriia	Flavobacteriales	Flavobacteriaceae	Cloacibacterium	(slash calls)
6	Bacteroidetes	Flavobacteriia	Flavobacteriales	Flavobacteriaceae	Cloacibacterium	normanense
6	Actinobacteria	Actinobacteria	Actinomycetales	Corynebacteriaceae	Corynebacterium	(slash calls)
6	Actinobacteria	Actinobacteria	Actinomycetales	Corynebacteriaceae	Corynebacterium	durum
6	Proteobacteria	Betaproteobacteria	Burkholderiales	Comamonadaceae	Diaphorobacter	nitroreducens
6	Fusobacteria	Fusobacteriia	Fusobacteriales	Fusobacteriaceae	Fusobacterium	nucleatum
6	Firmicutes	Bacilli	Bacillales	Bacillales incertae sedis	Gemella	(slash calls)
6	Firmicutes	Bacilli	Bacillales	Bacillales incertae sedis	Gemella	(slash calls)
6	Firmicutes	Bacilli	Bacillales	Bacillales incertae sedis	Gemella	haemolysans
6	Firmicutes	Bacilli	Bacillales	Bacillales incertae sedis	Gemella	haemolysans
6	Firmicutes	Bacilli	Lactobacillales	Carnobacteriaceae	Granulicatella	(genus level ID only)
6	Firmicutes	Bacilli	Lactobacillales	Carnobacteriaceae	Granulicatella	adiacens
6	Firmicutes	Bacilli	Lactobacillales	Carnobacteriaceae	Granulicatella	adiacens
6	Firmicutes	Bacilli	Lactobacillales	Carnobacteriaceae	Granulicatella	adiacens
6	Firmicutes	Bacilli	Lactobacillales	Carnobacteriaceae	Granulicatella	elegans
6	Firmicutes	Bacilli	Lactobacillales	Carnobacteriaceae	Granulicatella	elegans
6	Firmicutes	Bacilli	Lactobacillales	Carnobacteriaceae	Granulicatella	elegans
6	Firmicutes	Bacilli	Lactobacillales	Carnobacteriaceae	Granulicatella	elegans
6	Proteobacteria	Gammaproteobacteria	Pasteurellales	Pasteurellaceae	Haemophilus	parainfluenzae
6	Proteobacteria	Gammaproteobacteria	Pasteurellales	Pasteurellaceae	Haemophilus	parainfluenzae
6	Proteobacteria	Gammaproteobacteria	Pasteurellales	Pasteurellaceae	Haemophilus	parainfluenzae
6	Proteobacteria	Betaproteobacteria	Burkholderiales	Burkholderiaceae	Lautropia	(genus level ID only)
6	Proteobacteria	Betaproteobacteria	Burkholderiales	Burkholderiaceae	Lautropia	(slash calls)
6	Proteobacteria	Betaproteobacteria	Burkholderiales	Burkholderiaceae	Lautropia	sp.
6	Actinobacteria	Actinobacteria	Actinomycetales	Geodermatophilaceae	Modestobacter	(slash calls)
6	Proteobacteria	Gammaproteobacteria	Pseudomonadales	Moraxellaceae	Moraxella	osloensis
6	Proteobacteria	Betaproteobacteria	Neisseriales	Neisseriaceae	Neisseria	(slash calls)
6	Proteobacteria	Betaproteobacteria	Neisseriales	Neisseriaceae	Neisseria	(slash calls)
6	Proteobacteria	Betaproteobacteria	Neisseriales	Neisseriaceae	Neisseria	flavescens
6	Proteobacteria	Alphaproteobacteria	Rhodobacterales	Rhodobacteraceae	Paracoccus	sphaerophysae
6	Proteobacteria	Alphaproteobacteria	Rhodospirillales	Acetobacteraceae	Paracraurococcus	ruber
6	Bacteroidetes	Bacteroidia	Bacteroidales	Porphyromonadaceae	Porphyromonas	(genus level ID only)
6	Bacteroidetes	Bacteroidia	Bacteroidales	Porphyromonadaceae	Porphyromonas	(genus level ID only)
6	Bacteroidetes	Bacteroidia	Bacteroidales	Porphyromonadaceae	Porphyromonas	(genus level ID only)
6	Bacteroidetes	Bacteroidia	Bacteroidales	Porphyromonadaceae	Porphyromonas	cangingivalis
6	Bacteroidetes	Bacteroidia	Bacteroidales	Prevotellaceae	Prevotella	(slash calls)
6	Bacteroidetes	Bacteroidia	Bacteroidales	Prevotellaceae	Prevotella	(slash calls)
6	Bacteroidetes	Bacteroidia	Bacteroidales	Prevotellaceae	Prevotella	melaninogenica
6	Bacteroidetes	Bacteroidia	Bacteroidales	Prevotellaceae	Prevotella	melaninogenica
6	Bacteroidetes	Bacteroidia	Bacteroidales	Prevotellaceae	Prevotella	melaninogenica
6	Bacteroidetes	Bacteroidia	Bacteroidales	Prevotellaceae	Prevotella	nanceiensis
6	Bacteroidetes	Bacteroidia	Bacteroidales	Prevotellaceae	Prevotella	oris
6	Actinobacteria	Actinobacteria	Actinomycetales	Propionibacteriaceae	Propionibacterium	acnes
6	Actinobacteria	Actinobacteria	Actinomycetales	Propionibacteriaceae	Propionibacterium	granulosum
6	Actinobacteria	Actinobacteria	Actinomycetales	Propionibacteriaceae	Propionibacterium	granulosum
6	Firmicutes	Bacilli	Bacillales	Staphylococcaceae	Staphylococcus	(slash calls)
6	Firmicutes	Bacilli	Bacillales	Staphylococcaceae	Staphylococcus	(slash calls)
6	Firmicutes	Bacilli	Bacillales	Staphylococcaceae	Staphylococcus	(slash calls)
6	Firmicutes	Bacilli	Bacillales	Staphylococcaceae	Staphylococcus	(slash calls)
6	Firmicutes	Bacilli	Bacillales	Staphylococcaceae	Staphylococcus	hominis
6	Firmicutes	Bacilli	Lactobacillales	Streptococcaceae	Streptococcus	(slash calls)
6	Firmicutes	Bacilli	Lactobacillales	Streptococcaceae	Streptococcus	(slash calls)
6	Firmicutes	Bacilli	Lactobacillales	Streptococcaceae	Streptococcus	(slash calls)
6	Firmicutes	Bacilli	Lactobacillales	Streptococcaceae	Streptococcus	(slash calls)
6	Firmicutes	Bacilli	Lactobacillales	Streptococcaceae	Streptococcus	gordonii
6	Firmicutes	Bacilli	Lactobacillales	Streptococcaceae	Streptococcus	infantis
6	Firmicutes	Bacilli	Lactobacillales	Streptococcaceae	Streptococcus	mitis
6	Firmicutes	Bacilli	Lactobacillales	Streptococcaceae	Streptococcus	pseudopneumoniae
6	Firmicutes	Negativicutes	Selenomonadales	Veillonellaceae	Veillonella	(genus level ID only)
6	Firmicutes	Negativicutes	Selenomonadales	Veillonellaceae	Veillonella	(slash calls)
6	Firmicutes	Negativicutes	Selenomonadales	Veillonellaceae	Veillonella	alcalescens
6	Firmicutes	Negativicutes	Selenomonadales	Veillonellaceae	Veillonella	alcalescens
6	Firmicutes	Negativicutes	Selenomonadales	Veillonellaceae	Veillonella	alcalescens
6	Firmicutes	Negativicutes	Selenomonadales	Veillonellaceae	Veillonella	dispar
6	Firmicutes	Negativicutes	Selenomonadales	Veillonellaceae	Veillonella	parvula
6	Firmicutes	Negativicutes	Selenomonadales	Veillonellaceae	Veillonella	parvula
6	Firmicutes	Negativicutes	Selenomonadales	Veillonellaceae	Veillonella	parvula
6	Firmicutes	Negativicutes	Selenomonadales	Veillonellaceae	Veillonella	rogosae
6	Firmicutes	Negativicutes	Selenomonadales	Veillonellaceae	Veillonella	sp.
6	Firmicutes	Negativicutes	Selenomonadales	Veillonellaceae	Veillonella	tobetsuensis
6	Proteobacteria	Alphaproteobacteria	Rickettsiales	Anaplasmataceae	Wolbachia	(genus level ID only)
6	Proteobacteria	Alphaproteobacteria	Rickettsiales	Anaplasmataceae	Wolbachia	(genus level ID only)
6	Proteobacteria	Alphaproteobacteria	Rickettsiales	Anaplasmataceae	Wolbachia	(genus level ID only)
6	Proteobacteria	Alphaproteobacteria	Rickettsiales	Anaplasmataceae	Wolbachia	(genus level ID only)
6	Proteobacteria	Alphaproteobacteria	Rickettsiales	Anaplasmataceae	Wolbachia	(genus level ID only)
6	Proteobacteria	Alphaproteobacteria	Rickettsiales	Anaplasmataceae	Wolbachia	(slash calls)
6	Proteobacteria	Alphaproteobacteria	Rickettsiales	Anaplasmataceae	Wolbachia	(slash calls)
6	Proteobacteria	Alphaproteobacteria	Rickettsiales	Anaplasmataceae	Wolbachia	pipientis
6	Proteobacteria	Alphaproteobacteria	Rickettsiales	Anaplasmataceae	Wolbachia	pipientis
6	Proteobacteria	Alphaproteobacteria	Rickettsiales	Anaplasmataceae	Wolbachia	pipientis
7	Proteobacteria	Betaproteobacteria	Burkholderiales	Comamonadaceae	Acidovorax	caeni
7	Proteobacteria	Gammaproteobacteria	Pseudomonadales	Moraxellaceae	Acinetobacter	(slash calls)
7	Proteobacteria	Gammaproteobacteria	Pseudomonadales	Moraxellaceae	Acinetobacter	(slash calls)
7	Proteobacteria	Gammaproteobacteria	Pseudomonadales	Moraxellaceae	Acinetobacter	junii
7	Proteobacteria	Alphaproteobacteria	Rhodobacterales	Rhodobacteraceae	Amaricoccus	macauensis
7	Firmicutes	Bacilli	Bacillales	Bacillaceae	Bacillus	firmus
7	Bacteroidetes	Flavobacteriia	Flavobacteriales	Flavobacteriaceae	Cloacibacterium	normanense
7	Actinobacteria	Actinobacteria	Actinomycetales	Corynebacteriaceae	Corynebacterium	sp.
7	Proteobacteria	Betaproteobacteria	Burkholderiales	Burkholderiaceae	Cupriavidus	necator
7	Proteobacteria	Betaproteobacteria	Burkholderiales	Comamonadaceae	Diaphorobacter	nitroreducens
7	Proteobacteria	Betaproteobacteria	Burkholderiales	Comamonadaceae	Diaphorobacter	oryzae
7	Firmicutes	Bacilli	Bacillales	Bacillales incertae sedis	Gemella	haemolysans
7	Actinobacteria	Actinobacteria	Actinomycetales	Microbacteriaceae	Microbacterium	(slash calls)
7	Actinobacteria	Actinobacteria	Actinomycetales	Microbacteriaceae	Microbacterium	(slash calls)
7	Actinobacteria	Actinobacteria	Actinomycetales	Micrococcaceae	Micrococcus	(slash calls)
7	Proteobacteria	Gammaproteobacteria	Pseudomonadales	Moraxellaceae	Moraxella	osloensis
7	Proteobacteria	Gammaproteobacteria	Pasteurellales	Pasteurellaceae	Pasteurella	multocida
7	Actinobacteria	Actinobacteria	Actinomycetales	Propionibacteriaceae	Propionibacterium	acnes
7	Tenericutes	Mollicutes	Entomoplasmatales	Spiroplasmataceae	Spiroplasma	(genus level ID only)
7	Tenericutes	Mollicutes	Entomoplasmatales	Spiroplasmataceae	Spiroplasma	(genus level ID only)
7	Tenericutes	Mollicutes	Entomoplasmatales	Spiroplasmataceae	Spiroplasma	ixodetis
7	Tenericutes	Mollicutes	Entomoplasmatales	Spiroplasmataceae	Spiroplasma	ixodetis
7	Tenericutes	Mollicutes	Entomoplasmatales	Spiroplasmataceae	Spiroplasma	sp.
7	Firmicutes	Bacilli	Bacillales	Staphylococcaceae	Staphylococcus	(slash calls)
7	Firmicutes	Bacilli	Lactobacillales	Streptococcaceae	Streptococcus	(slash calls)
7	Proteobacteria	Alphaproteobacteria	Rhodobacterales	Rhodobacteraceae	Tetracoccus	cechii
7	Proteobacteria	Alphaproteobacteria	Rickettsiales	Anaplasmataceae	Wolbachia	(genus level ID only)
7	Proteobacteria	Alphaproteobacteria	Rickettsiales	Anaplasmataceae	Wolbachia	(slash calls)
7	Proteobacteria	Alphaproteobacteria	Rickettsiales	Anaplasmataceae	Wolbachia	(slash calls)
7	Proteobacteria	Alphaproteobacteria	Rickettsiales	Anaplasmataceae	Wolbachia	pipientis
7	Proteobacteria	Alphaproteobacteria	Rickettsiales	Anaplasmataceae	Wolbachia	pipientis
7	Proteobacteria	Alphaproteobacteria	Rickettsiales	Anaplasmataceae	Wolbachia	pipientis
7	Proteobacteria	Alphaproteobacteria	Rickettsiales	Rickettsiaceae	Wolbachia	Wolbachia endosymbiont of Chorthippus parallelus
8	Proteobacteria	Gammaproteobacteria	Pseudomonadales	Moraxellaceae	Acinetobacter	(slash calls)
8	Proteobacteria	Gammaproteobacteria	Pseudomonadales	Moraxellaceae	Acinetobacter	junii
8	Cyanobacteria	Nostocophycideae	Nostocales	Nostocaceae	Anabaena	cylindrica
8	Proteobacteria	Alphaproteobacteria	Rhizobiales	Bradyrhizobiaceae	Bosea	(slash calls)
8	Proteobacteria	Gammaproteobacteria	Pseudomonadales	Pseudomonadaceae	Cellvibrio	gandavensis
8	Bacteroidetes	Flavobacteriia	Flavobacteriales	Flavobacteriaceae	Cloacibacterium	normanense
8	Actinobacteria	Actinobacteria	Actinomycetales	Corynebacteriaceae	Corynebacterium	(genus level ID only)
8	Actinobacteria	Actinobacteria	Actinomycetales	Corynebacteriaceae	Corynebacterium	(slash calls)
8	Proteobacteria	Betaproteobacteria	Burkholderiales	Burkholderiaceae	Cupriavidus	(slash calls)
8	Proteobacteria	Betaproteobacteria	Burkholderiales	Burkholderiaceae	Cupriavidus	necator
8	Proteobacteria	Betaproteobacteria	Burkholderiales	Comamonadaceae	Diaphorobacter	nitroreducens
8	Proteobacteria	Betaproteobacteria	Burkholderiales	Comamonadaceae	Diaphorobacter	oryzae
8	Firmicutes	Clostridia	Clostridiales	Clostridiales Family XI. Incertae Sedis	Finegoldia	magna
8	Proteobacteria	Gammaproteobacteria	Legionellales	Legionellaceae	Legionella	(genus level ID only)
8	Actinobacteria	Actinobacteria	Actinomycetales	Microbacteriaceae	Microbacterium	(slash calls)
8	Actinobacteria	Actinobacteria	Actinomycetales	Propionibacteriaceae	Propionibacterium	acnes
8	Firmicutes	Clostridia	Clostridiales	Ruminococcaceae	Ruminococcus	(genus level ID only)
8	Firmicutes	Bacilli	Bacillales	Staphylococcaceae	Staphylococcus	(slash calls)
8	Firmicutes	Bacilli	Bacillales	Staphylococcaceae	Staphylococcus	(slash calls)
8	Firmicutes	Bacilli	Bacillales	Staphylococcaceae	Staphylococcus	(slash calls)
8	Firmicutes	Bacilli	Bacillales	Staphylococcaceae	Staphylococcus	hominis
8	Firmicutes	Bacilli	Bacillales	Staphylococcaceae	Staphylococcus	hominis
8	Firmicutes	Bacilli	Lactobacillales	Streptococcaceae	Streptococcus	(slash calls)
8	Proteobacteria	Alphaproteobacteria	Rickettsiales	Anaplasmataceae	Wolbachia	(genus level ID only)
8	Proteobacteria	Alphaproteobacteria	Rickettsiales	Anaplasmataceae	Wolbachia	(slash calls)
8	Proteobacteria	Alphaproteobacteria	Rickettsiales	Anaplasmataceae	Wolbachia	(slash calls)
8	Proteobacteria	Alphaproteobacteria	Rickettsiales	Anaplasmataceae	Wolbachia	pipientis
8	Proteobacteria	Alphaproteobacteria	Rickettsiales	Anaplasmataceae	Wolbachia	pipientis
8	Proteobacteria	Alphaproteobacteria	Rickettsiales	Anaplasmataceae	Wolbachia	pipientis
9	Proteobacteria	Gammaproteobacteria	Pseudomonadales	Moraxellaceae	Acinetobacter	(slash calls)
9	Proteobacteria	Gammaproteobacteria	Pseudomonadales	Moraxellaceae	Acinetobacter	(slash calls)
9	Proteobacteria	Gammaproteobacteria	Pseudomonadales	Moraxellaceae	Acinetobacter	(slash calls)
9	Proteobacteria	Gammaproteobacteria	Pseudomonadales	Moraxellaceae	Acinetobacter	baumannii
9	Proteobacteria	Gammaproteobacteria	Pseudomonadales	Moraxellaceae	Acinetobacter	junii
9	Proteobacteria	Alphaproteobacteria	Rhizobiales	Brucellaceae	Brucella	(slash calls)
9	Bacteroidetes	Flavobacteriia	Flavobacteriales	Flavobacteriaceae	Cloacibacterium	normanense
9	Proteobacteria	Betaproteobacteria	Burkholderiales	Comamonadaceae	Diaphorobacter	nitroreducens
9	Proteobacteria	Betaproteobacteria	Burkholderiales	Comamonadaceae	Diaphorobacter	oryzae
9	Firmicutes	Bacilli	Lactobacillales	Lactobacillaceae	Lactobacillus	iners
9	Firmicutes	Bacilli	Lactobacillales	Lactobacillaceae	Lactobacillus	iners
9	Firmicutes	Negativicutes	Selenomonadales	Veillonellaceae	Megasphaera	sp.
9	Actinobacteria	Actinobacteria	Coriobacteriales	Coriobacteriaceae	Olsenella	umbonata
9	Proteobacteria	Alphaproteobacteria	Rhodobacterales	Rhodobacteraceae	Paracoccus	(slash calls)
9	Firmicutes	Bacilli	Lactobacillales	Streptococcaceae	Streptococcus	(slash calls)
9	Firmicutes	Bacilli	Lactobacillales	Streptococcaceae	Streptococcus	(slash calls)
9	Proteobacteria	Alphaproteobacteria	Rickettsiales	Anaplasmataceae	Wolbachia	(genus level ID only)
9	Proteobacteria	Alphaproteobacteria	Rickettsiales	Anaplasmataceae	Wolbachia	(genus level ID only)
9	Proteobacteria	Alphaproteobacteria	Rickettsiales	Anaplasmataceae	Wolbachia	(slash calls)
9	Proteobacteria	Alphaproteobacteria	Rickettsiales	Anaplasmataceae	Wolbachia	(slash calls)
9	Proteobacteria	Alphaproteobacteria	Rickettsiales	Anaplasmataceae	Wolbachia	pipientis
9	Proteobacteria	Alphaproteobacteria	Rickettsiales	Anaplasmataceae	Wolbachia	pipientis
9	Proteobacteria	Alphaproteobacteria	Rickettsiales	Anaplasmataceae	Wolbachia	pipientis
10	Actinobacteria	Actinobacteria	Actinomycetales	Corynebacteriaceae	Corynebacterium	(slash calls)
10	Actinobacteria	Actinobacteria	Actinomycetales	Corynebacteriaceae	Corynebacterium	amycolatum
10	Actinobacteria	Actinobacteria	Actinomycetales	Corynebacteriaceae	Corynebacterium	xerosis
10	Firmicutes	Bacilli	Lactobacillales	Lactobacillaceae	Lactobacillus	iners
10	Firmicutes	Bacilli	Lactobacillales	Lactobacillaceae	Lactobacillus	iners
10	Firmicutes	Negativicutes	Selenomonadales	Veillonellaceae	Megasphaera	sp.
10	Actinobacteria	Actinobacteria	Actinomycetales	Micrococcaceae	Micrococcus	(slash calls)
10	Proteobacteria	Gammaproteobacteria	Pasteurellales	Pasteurellaceae	Pasteurella	(genus level ID only)
10	Bacteroidetes	Bacteroidia	Bacteroidales	Prevotellaceae	Prevotella	melaninogenica
10	Actinobacteria	Actinobacteria	Actinomycetales	Micrococcaceae	Rothia	terrae
10	Proteobacteria	Alphaproteobacteria	Rickettsiales	Anaplasmataceae	Wolbachia	(genus level ID only)
10	Proteobacteria	Alphaproteobacteria	Rickettsiales	Anaplasmataceae	Wolbachia	(genus level ID only)
10	Proteobacteria	Alphaproteobacteria	Rickettsiales	Anaplasmataceae	Wolbachia	(slash calls)
10	Proteobacteria	Alphaproteobacteria	Rickettsiales	Anaplasmataceae	Wolbachia	(slash calls)
10	Proteobacteria	Alphaproteobacteria	Rickettsiales	Anaplasmataceae	Wolbachia	pipientis
10	Proteobacteria	Alphaproteobacteria	Rickettsiales	Anaplasmataceae	Wolbachia	pipientis
10	Proteobacteria	Alphaproteobacteria	Rickettsiales	Anaplasmataceae	Wolbachia	pipientis
11	Proteobacteria	Gammaproteobacteria	Pseudomonadales	Moraxellaceae	Acinetobacter	(slash calls)
11	Proteobacteria	Gammaproteobacteria	Pseudomonadales	Moraxellaceae	Acinetobacter	(slash calls)
11	Proteobacteria	Alphaproteobacteria	Rhizobiales	Bartonellaceae	Bartonella	(slash calls)
11	Proteobacteria	Alphaproteobacteria	Rhizobiales	Bartonellaceae	Bartonella	(slash calls)
11	Proteobacteria	Alphaproteobacteria	Rhizobiales	Bartonellaceae	Bartonella	clarridgeiae
11	Proteobacteria	Alphaproteobacteria	Rickettsiales	Rickettsiaceae	Rickettsia	(genus level ID only)
11	Proteobacteria	Alphaproteobacteria	Rickettsiales	Rickettsiaceae	Rickettsia	(genus level ID only)
11	Proteobacteria	Alphaproteobacteria	Rickettsiales	Rickettsiaceae	Rickettsia	(slash calls)
11	Proteobacteria	Alphaproteobacteria	Rickettsiales	Rickettsiaceae	Rickettsia	(slash calls)
11	Proteobacteria	Alphaproteobacteria	Rickettsiales	Rickettsiaceae	Rickettsia	(slash calls)
11	Proteobacteria	Alphaproteobacteria	Rickettsiales	Rickettsiaceae	Rickettsia	(slash calls)
11	Proteobacteria	Alphaproteobacteria	Rickettsiales	Rickettsiaceae	Rickettsia	australis
11	Proteobacteria	Alphaproteobacteria	Rickettsiales	Rickettsiaceae	Rickettsia	hoogstraalii
11	Proteobacteria	Alphaproteobacteria	Rickettsiales	Anaplasmataceae	Wolbachia	(genus level ID only)
11	Proteobacteria	Alphaproteobacteria	Rickettsiales	Anaplasmataceae	Wolbachia	(genus level ID only)
11	Proteobacteria	Alphaproteobacteria	Rickettsiales	Anaplasmataceae	Wolbachia	(genus level ID only)
11	Proteobacteria	Alphaproteobacteria	Rickettsiales	Anaplasmataceae	Wolbachia	(genus level ID only)
11	Proteobacteria	Alphaproteobacteria	Rickettsiales	Anaplasmataceae	Wolbachia	(genus level ID only)
11	Proteobacteria	Alphaproteobacteria	Rickettsiales	Anaplasmataceae	Wolbachia	(slash calls)
11	Proteobacteria	Alphaproteobacteria	Rickettsiales	Anaplasmataceae	Wolbachia	(slash calls)
11	Proteobacteria	Alphaproteobacteria	Rickettsiales	Anaplasmataceae	Wolbachia	pipientis
11	Proteobacteria	Alphaproteobacteria	Rickettsiales	Anaplasmataceae	Wolbachia	pipientis
11	Proteobacteria	Alphaproteobacteria	Rickettsiales	Anaplasmataceae	Wolbachia	pipientis
12	Proteobacteria	Gammaproteobacteria	Pseudomonadales	Moraxellaceae	Acinetobacter	(slash calls)
12	Proteobacteria	Gammaproteobacteria	Pseudomonadales	Moraxellaceae	Acinetobacter	junii
12	Proteobacteria	Alphaproteobacteria	Rhizobiales	Bartonellaceae	Bartonella	(slash calls)
12	Proteobacteria	Alphaproteobacteria	Rhizobiales	Bartonellaceae	Bartonella	(slash calls)
12	Proteobacteria	Alphaproteobacteria	Rhizobiales	Bartonellaceae	Bartonella	grahamii
12	Proteobacteria	Alphaproteobacteria	Rhizobiales	Bartonellaceae	Bartonella	henselae
12	Proteobacteria	Alphaproteobacteria	Rhizobiales	Bartonellaceae	Bartonella	henselae
12	Proteobacteria	Alphaproteobacteria	Rhodobacterales	Rhodobacteraceae	Paracoccus	(slash calls)
12	Proteobacteria	Gammaproteobacteria	Pasteurellales	Pasteurellaceae	Pasteurella	(genus level ID only)
12	Actinobacteria	Actinobacteria	Actinomycetales	Propionibacteriaceae	Propionibacterium	acnes
12	Tenericutes	Mollicutes	Entomoplasmatales	Spiroplasmataceae	Spiroplasma	ixodetis
12	Tenericutes	Mollicutes	Entomoplasmatales	Spiroplasmataceae	Spiroplasma	ixodetis
12	Tenericutes	Mollicutes	Entomoplasmatales	Spiroplasmataceae	Spiroplasma	sp.
12	Proteobacteria	Alphaproteobacteria	Rickettsiales	Anaplasmataceae	Wolbachia	(genus level ID only)
12	Proteobacteria	Alphaproteobacteria	Rickettsiales	Anaplasmataceae	Wolbachia	(slash calls)
12	Proteobacteria	Alphaproteobacteria	Rickettsiales	Anaplasmataceae	Wolbachia	(slash calls)
12	Proteobacteria	Alphaproteobacteria	Rickettsiales	Anaplasmataceae	Wolbachia	pipientis
12	Proteobacteria	Alphaproteobacteria	Rickettsiales	Anaplasmataceae	Wolbachia	pipientis
12	Proteobacteria	Alphaproteobacteria	Rickettsiales	Anaplasmataceae	Wolbachia	pipientis
13	Proteobacteria	Alphaproteobacteria	Rhizobiales	Bartonellaceae	Bartonella	(genus level ID only)
13	Proteobacteria	Alphaproteobacteria	Rhizobiales	Bartonellaceae	Bartonella	(genus level ID only)
13	Proteobacteria	Alphaproteobacteria	Rhizobiales	Bartonellaceae	Bartonella	(genus level ID only)
13	Proteobacteria	Alphaproteobacteria	Rhizobiales	Bartonellaceae	Bartonella	(slash calls)
13	Proteobacteria	Alphaproteobacteria	Rhizobiales	Bartonellaceae	Bartonella	(slash calls)
13	Proteobacteria	Alphaproteobacteria	Rhizobiales	Bartonellaceae	Bartonella	(slash calls)
13	Proteobacteria	Alphaproteobacteria	Rhizobiales	Bartonellaceae	Bartonella	clarridgeiae
13	Proteobacteria	Alphaproteobacteria	Rhizobiales	Bartonellaceae	Bartonella	clarridgeiae
13	Actinobacteria	Actinobacteria	Actinomycetales	Corynebacteriaceae	Corynebacterium	(genus level ID only)
13	Actinobacteria	Actinobacteria	Actinomycetales	Corynebacteriaceae	Corynebacterium	(genus level ID only)
13	Actinobacteria	Actinobacteria	Actinomycetales	Corynebacteriaceae	Corynebacterium	(genus level ID only)
13	Actinobacteria	Actinobacteria	Actinomycetales	Corynebacteriaceae	Corynebacterium	(genus level ID only)
13	Actinobacteria	Actinobacteria	Actinomycetales	Corynebacteriaceae	Corynebacterium	suicordis
13	Actinobacteria	Actinobacteria	Actinomycetales	Dietziaceae	Dietzia	(genus level ID only)
13	Actinobacteria	Actinobacteria	Actinomycetales	Dietziaceae	Dietzia	(genus level ID only)
13	Proteobacteria	Gammaproteobacteria	Pasteurellales	Pasteurellaceae	Gallibacterium	(genus level ID only)
13	Proteobacteria	Gammaproteobacteria	Pasteurellales	Pasteurellaceae	Pasteurella	(genus level ID only)
13	Proteobacteria	Betaproteobacteria	Neisseriales	Neisseriaceae	Snodgrassella	(genus level ID only)
13	Actinobacteria	Actinobacteria	Actinomycetales	Tsukamurellaceae	Tsukamurella	(slash calls)
13	Proteobacteria	Alphaproteobacteria	Rickettsiales	Anaplasmataceae	Wolbachia	(genus level ID only)
13	Proteobacteria	Alphaproteobacteria	Rickettsiales	Anaplasmataceae	Wolbachia	(genus level ID only)
13	Proteobacteria	Alphaproteobacteria	Rickettsiales	Anaplasmataceae	Wolbachia	(slash calls)
13	Proteobacteria	Alphaproteobacteria	Rickettsiales	Anaplasmataceae	Wolbachia	(slash calls)
13	Proteobacteria	Alphaproteobacteria	Rickettsiales	Anaplasmataceae	Wolbachia	pipientis
13	Proteobacteria	Alphaproteobacteria	Rickettsiales	Anaplasmataceae	Wolbachia	pipientis
13	Proteobacteria	Alphaproteobacteria	Rickettsiales	Anaplasmataceae	Wolbachia	pipientis
14	Proteobacteria	Alphaproteobacteria	Rhizobiales	Bartonellaceae	Bartonella	(genus level ID only)
14	Proteobacteria	Alphaproteobacteria	Rhizobiales	Bartonellaceae	Bartonella	(slash calls)
14	Proteobacteria	Alphaproteobacteria	Rhizobiales	Bartonellaceae	Bartonella	(slash calls)
14	Proteobacteria	Alphaproteobacteria	Rhizobiales	Bartonellaceae	Bartonella	koehlerae
14	Proteobacteria	Gammaproteobacteria	Pasteurellales	Pasteurellaceae	Gallibacterium	(genus level ID only)
14	Proteobacteria	Gammaproteobacteria	Pasteurellales	Pasteurellaceae	Pasteurella	(genus level ID only)
14	Proteobacteria	Alphaproteobacteria	Rickettsiales	Rickettsiaceae	Rickettsia	(genus level ID only)
14	Proteobacteria	Alphaproteobacteria	Rickettsiales	Rickettsiaceae	Rickettsia	(slash calls)
14	Proteobacteria	Alphaproteobacteria	Rickettsiales	Rickettsiaceae	Rickettsia	(slash calls)
14	Proteobacteria	Alphaproteobacteria	Rickettsiales	Rickettsiaceae	Rickettsia	(slash calls)
14	Proteobacteria	Alphaproteobacteria	Rickettsiales	Rickettsiaceae	Rickettsia	(slash calls)
14	Proteobacteria	Alphaproteobacteria	Rickettsiales	Rickettsiaceae	Rickettsia	australis
14	Proteobacteria	Alphaproteobacteria	Rickettsiales	Rickettsiaceae	Rickettsia	hoogstraalii
14	Tenericutes	Mollicutes	Entomoplasmatales	Spiroplasmataceae	Spiroplasma	(genus level ID only)
14	Tenericutes	Mollicutes	Entomoplasmatales	Spiroplasmataceae	Spiroplasma	ixodetis
14	Tenericutes	Mollicutes	Entomoplasmatales	Spiroplasmataceae	Spiroplasma	ixodetis
14	Tenericutes	Mollicutes	Entomoplasmatales	Spiroplasmataceae	Spiroplasma	sp.
14	Tenericutes	Mollicutes	Entomoplasmatales	Spiroplasmataceae	Spiroplasma	sp.
14	Proteobacteria	Alphaproteobacteria	Rickettsiales	Anaplasmataceae	Wolbachia	(genus level ID only)
14	Proteobacteria	Alphaproteobacteria	Rickettsiales	Anaplasmataceae	Wolbachia	(genus level ID only)
14	Proteobacteria	Alphaproteobacteria	Rickettsiales	Anaplasmataceae	Wolbachia	(genus level ID only)
14	Proteobacteria	Alphaproteobacteria	Rickettsiales	Anaplasmataceae	Wolbachia	(genus level ID only)
14	Proteobacteria	Alphaproteobacteria	Rickettsiales	Anaplasmataceae	Wolbachia	(slash calls)
14	Proteobacteria	Alphaproteobacteria	Rickettsiales	Anaplasmataceae	Wolbachia	(slash calls)
14	Proteobacteria	Alphaproteobacteria	Rickettsiales	Anaplasmataceae	Wolbachia	pipientis
14	Proteobacteria	Alphaproteobacteria	Rickettsiales	Anaplasmataceae	Wolbachia	pipientis
14	Proteobacteria	Alphaproteobacteria	Rickettsiales	Anaplasmataceae	Wolbachia	pipientis
15	Proteobacteria	Gammaproteobacteria	Pseudomonadales	Moraxellaceae	Acinetobacter	(slash calls)
15	Proteobacteria	Alphaproteobacteria	Rhizobiales	Bartonellaceae	Bartonella	henselae
15	Proteobacteria	Gammaproteobacteria	Enterobacteriales	Enterobacteriaceae	Cronobacter	universalis
15	Proteobacteria	Gammaproteobacteria	Enterobacteriales	Enterobacteriaceae	Pantoea	(slash calls)
15	Proteobacteria	Gammaproteobacteria	Enterobacteriales	Enterobacteriaceae	Pantoea	rodasii
15	Proteobacteria	Gammaproteobacteria	Pasteurellales	Pasteurellaceae	Pasteurella	(genus level ID only)
15	Proteobacteria	Gammaproteobacteria	Enterobacteriales	Enterobacteriaceae	Serratia	(slash calls)
15	Proteobacteria	Alphaproteobacteria	Rickettsiales	Anaplasmataceae	Wolbachia	(genus level ID only)
15	Proteobacteria	Alphaproteobacteria	Rickettsiales	Anaplasmataceae	Wolbachia	(slash calls)
15	Proteobacteria	Alphaproteobacteria	Rickettsiales	Anaplasmataceae	Wolbachia	(slash calls)
15	Proteobacteria	Alphaproteobacteria	Rickettsiales	Anaplasmataceae	Wolbachia	pipientis
15	Proteobacteria	Alphaproteobacteria	Rickettsiales	Anaplasmataceae	Wolbachia	pipientis
15	Proteobacteria	Alphaproteobacteria	Rickettsiales	Anaplasmataceae	Wolbachia	pipientis
16	Proteobacteria	Alphaproteobacteria	Rhizobiales	Bartonellaceae	Bartonella	(genus level ID only)
16	Proteobacteria	Alphaproteobacteria	Rhizobiales	Bartonellaceae	Bartonella	(slash calls)
16	Proteobacteria	Alphaproteobacteria	Rhizobiales	Bartonellaceae	Bartonella	(slash calls)
16	Proteobacteria	Alphaproteobacteria	Rhizobiales	Bartonellaceae	Bartonella	(slash calls)
16	Proteobacteria	Alphaproteobacteria	Rhizobiales	Bartonellaceae	Bartonella	clarridgeiae
16	Proteobacteria	Alphaproteobacteria	Rhizobiales	Bartonellaceae	Bartonella	grahamii
16	Proteobacteria	Alphaproteobacteria	Rhizobiales	Bartonellaceae	Bartonella	henselae
16	Proteobacteria	Alphaproteobacteria	Rhizobiales	Bartonellaceae	Bartonella	henselae
16	Proteobacteria	Gammaproteobacteria	Pasteurellales	Pasteurellaceae	Pasteurella	(genus level ID only)
16	Proteobacteria	Betaproteobacteria	Neisseriales	Neisseriaceae	Snodgrassella	(genus level ID only)
16	Tenericutes	Mollicutes	Entomoplasmatales	Spiroplasmataceae	Spiroplasma	ixodetis
16	Tenericutes	Mollicutes	Entomoplasmatales	Spiroplasmataceae	Spiroplasma	ixodetis
16	Tenericutes	Mollicutes	Entomoplasmatales	Spiroplasmataceae	Spiroplasma	sp.
16	Proteobacteria	Alphaproteobacteria	Rickettsiales	Anaplasmataceae	Wolbachia	(genus level ID only)
16	Proteobacteria	Alphaproteobacteria	Rickettsiales	Anaplasmataceae	Wolbachia	(slash calls)
16	Proteobacteria	Alphaproteobacteria	Rickettsiales	Anaplasmataceae	Wolbachia	(slash calls)
16	Proteobacteria	Alphaproteobacteria	Rickettsiales	Anaplasmataceae	Wolbachia	pipientis
16	Proteobacteria	Alphaproteobacteria	Rickettsiales	Anaplasmataceae	Wolbachia	pipientis
16	Proteobacteria	Alphaproteobacteria	Rickettsiales	Anaplasmataceae	Wolbachia	pipientis
17	Proteobacteria	Gammaproteobacteria	Pseudomonadales	Moraxellaceae	Acinetobacter	(slash calls)
17	Proteobacteria	Betaproteobacteria	Burkholderiales	Comamonadaceae	Diaphorobacter	nitroreducens
17	Proteobacteria	Betaproteobacteria	Burkholderiales	Comamonadaceae	Diaphorobacter	oryzae
17	Bacteroidetes	Flavobacteriia	Flavobacteriales	Flavobacteriaceae	Elizabethkingia	(genus level ID only)
17	Bacteroidetes	Flavobacteriia	Flavobacteriales	Flavobacteriaceae	Elizabethkingia	(genus level ID only)
17	Bacteroidetes	Flavobacteriia	Flavobacteriales	Flavobacteriaceae	Elizabethkingia	(genus level ID only)
17	Bacteroidetes	Flavobacteriia	Flavobacteriales	Flavobacteriaceae	Elizabethkingia	(slash calls)
17	Bacteroidetes	Flavobacteriia	Flavobacteriales	Flavobacteriaceae	Elizabethkingia	(slash calls)
17	Bacteroidetes	Flavobacteriia	Flavobacteriales	Flavobacteriaceae	Elizabethkingia	(slash calls)
17	Bacteroidetes	Flavobacteriia	Flavobacteriales	Flavobacteriaceae	Elizabethkingia	miricola
17	Proteobacteria	Gammaproteobacteria	Pasteurellales	Pasteurellaceae	Gallibacterium	(genus level ID only)
17	Proteobacteria	Gammaproteobacteria	Pasteurellales	Pasteurellaceae	Pasteurella	(genus level ID only)
17	Proteobacteria	Alphaproteobacteria	Rickettsiales	Rickettsiaceae	Rickettsia	(genus level ID only)
17	Proteobacteria	Alphaproteobacteria	Rickettsiales	Rickettsiaceae	Rickettsia	(slash calls)
17	Proteobacteria	Alphaproteobacteria	Rickettsiales	Rickettsiaceae	Rickettsia	(slash calls)
17	Proteobacteria	Alphaproteobacteria	Rickettsiales	Rickettsiaceae	Rickettsia	(slash calls)
17	Proteobacteria	Alphaproteobacteria	Rickettsiales	Rickettsiaceae	Rickettsia	(slash calls)
17	Proteobacteria	Alphaproteobacteria	Rickettsiales	Rickettsiaceae	Rickettsia	australis
17	Proteobacteria	Alphaproteobacteria	Rickettsiales	Rickettsiaceae	Rickettsia	hoogstraalii
17	Firmicutes	Bacilli	Lactobacillales	Streptococcaceae	Streptococcus	(slash calls)
17	Firmicutes	Bacilli	Lactobacillales	Streptococcaceae	Streptococcus	(slash calls)
17	Proteobacteria	Alphaproteobacteria	Rickettsiales	Anaplasmataceae	Wolbachia	(genus level ID only)
17	Proteobacteria	Alphaproteobacteria	Rickettsiales	Anaplasmataceae	Wolbachia	(genus level ID only)
17	Proteobacteria	Alphaproteobacteria	Rickettsiales	Anaplasmataceae	Wolbachia	(genus level ID only)
17	Proteobacteria	Alphaproteobacteria	Rickettsiales	Anaplasmataceae	Wolbachia	(slash calls)
17	Proteobacteria	Alphaproteobacteria	Rickettsiales	Anaplasmataceae	Wolbachia	(slash calls)
17	Proteobacteria	Alphaproteobacteria	Rickettsiales	Anaplasmataceae	Wolbachia	pipientis
17	Proteobacteria	Alphaproteobacteria	Rickettsiales	Anaplasmataceae	Wolbachia	pipientis
17	Proteobacteria	Alphaproteobacteria	Rickettsiales	Anaplasmataceae	Wolbachia	pipientis
17	Proteobacteria	Alphaproteobacteria	Rickettsiales	Anaplasmataceae	Wolbachia	pipientis
18	Proteobacteria	Alphaproteobacteria	Rhizobiales	Bartonellaceae	Bartonella	(slash calls)
18	Proteobacteria	Gammaproteobacteria	Pasteurellales	Pasteurellaceae	Gallibacterium	(genus level ID only)
18	Proteobacteria	Gammaproteobacteria	Pasteurellales	Pasteurellaceae	Pasteurella	(genus level ID only)
18	Proteobacteria	Alphaproteobacteria	Rickettsiales	Rickettsiaceae	Rickettsia	(slash calls)
18	Proteobacteria	Alphaproteobacteria	Rickettsiales	Anaplasmataceae	Wolbachia	(genus level ID only)
18	Proteobacteria	Alphaproteobacteria	Rickettsiales	Anaplasmataceae	Wolbachia	(genus level ID only)
18	Proteobacteria	Alphaproteobacteria	Rickettsiales	Anaplasmataceae	Wolbachia	(genus level ID only)
18	Proteobacteria	Alphaproteobacteria	Rickettsiales	Anaplasmataceae	Wolbachia	(genus level ID only)
18	Proteobacteria	Alphaproteobacteria	Rickettsiales	Anaplasmataceae	Wolbachia	(genus level ID only)
18	Proteobacteria	Alphaproteobacteria	Rickettsiales	Anaplasmataceae	Wolbachia	(slash calls)
18	Proteobacteria	Alphaproteobacteria	Rickettsiales	Anaplasmataceae	Wolbachia	(slash calls)
18	Proteobacteria	Alphaproteobacteria	Rickettsiales	Anaplasmataceae	Wolbachia	pipientis
18	Proteobacteria	Alphaproteobacteria	Rickettsiales	Anaplasmataceae	Wolbachia	pipientis
18	Proteobacteria	Alphaproteobacteria	Rickettsiales	Anaplasmataceae	Wolbachia	pipientis
18	Proteobacteria	Alphaproteobacteria	Rickettsiales	Anaplasmataceae	Wolbachia	pipientis
19	Bacteroidetes	Flavobacteriia	Flavobacteriales	Flavobacteriaceae	Elizabethkingia	(slash calls)
19	Bacteroidetes	Flavobacteriia	Flavobacteriales	Flavobacteriaceae	Elizabethkingia	(slash calls)
19	Bacteroidetes	Flavobacteriia	Flavobacteriales	Flavobacteriaceae	Elizabethkingia	miricola
19	Proteobacteria	Alphaproteobacteria	Rickettsiales	Anaplasmataceae	Wolbachia	(genus level ID only)
19	Proteobacteria	Alphaproteobacteria	Rickettsiales	Anaplasmataceae	Wolbachia	(slash calls)
19	Proteobacteria	Alphaproteobacteria	Rickettsiales	Anaplasmataceae	Wolbachia	(slash calls)
19	Proteobacteria	Alphaproteobacteria	Rickettsiales	Anaplasmataceae	Wolbachia	pipientis
19	Proteobacteria	Alphaproteobacteria	Rickettsiales	Anaplasmataceae	Wolbachia	pipientis
19	Proteobacteria	Alphaproteobacteria	Rickettsiales	Anaplasmataceae	Wolbachia	pipientis
20	Proteobacteria	Gammaproteobacteria	Pseudomonadales	Moraxellaceae	Acinetobacter	(slash calls)
20	Proteobacteria	Alphaproteobacteria	Rhizobiales	Bartonellaceae	Bartonella	(genus level ID only)
20	Proteobacteria	Alphaproteobacteria	Rhizobiales	Bartonellaceae	Bartonella	(genus level ID only)
20	Proteobacteria	Alphaproteobacteria	Rhizobiales	Bartonellaceae	Bartonella	(genus level ID only)
20	Proteobacteria	Alphaproteobacteria	Rhizobiales	Bartonellaceae	Bartonella	(slash calls)
20	Proteobacteria	Alphaproteobacteria	Rhizobiales	Bartonellaceae	Bartonella	(slash calls)
20	Proteobacteria	Alphaproteobacteria	Rhizobiales	Bartonellaceae	Bartonella	(slash calls)
20	Proteobacteria	Alphaproteobacteria	Rhizobiales	Bartonellaceae	Bartonella	koehlerae
20	Proteobacteria	Alphaproteobacteria	Rhizobiales	Bartonellaceae	Bartonella	rattaustraliani
20	Proteobacteria	Alphaproteobacteria	Rhizobiales	Bartonellaceae	Bartonella	sp.
20	Proteobacteria	Betaproteobacteria	Burkholderiales	Comamonadaceae	Diaphorobacter	nitroreducens
20	Proteobacteria	Betaproteobacteria	Neisseriales	Neisseriaceae	Neisseria	subflava
20	Proteobacteria	Gammaproteobacteria	Pasteurellales	Pasteurellaceae	Pasteurella	(genus level ID only)
20	Proteobacteria	Alphaproteobacteria	Rickettsiales	Rickettsiaceae	Rickettsia	(slash calls)
20	Firmicutes	Bacilli	Lactobacillales	Streptococcaceae	Streptococcus	(slash calls)
20	Proteobacteria	Alphaproteobacteria	Rickettsiales	Anaplasmataceae	Wolbachia	(slash calls)
21	Proteobacteria	Alphaproteobacteria	Rhizobiales	Bartonellaceae	Bartonella	(slash calls)
21	Proteobacteria	Alphaproteobacteria	Rhizobiales	Bartonellaceae	Bartonella	(slash calls)
21	Proteobacteria	Alphaproteobacteria	Rhizobiales	Bartonellaceae	Bartonella	(slash calls)
21	Proteobacteria	Alphaproteobacteria	Rhizobiales	Bartonellaceae	Bartonella	clarridgeiae
21	Proteobacteria	Gammaproteobacteria	Pasteurellales	Pasteurellaceae	Gallibacterium	(genus level ID only)
21	Proteobacteria	Gammaproteobacteria	Pasteurellales	Pasteurellaceae	Pasteurella	(genus level ID only)
21	Proteobacteria	Alphaproteobacteria	Rickettsiales	Anaplasmataceae	Wolbachia	(genus level ID only)
21	Proteobacteria	Alphaproteobacteria	Rickettsiales	Anaplasmataceae	Wolbachia	(genus level ID only)
21	Proteobacteria	Alphaproteobacteria	Rickettsiales	Anaplasmataceae	Wolbachia	(genus level ID only)
21	Proteobacteria	Alphaproteobacteria	Rickettsiales	Anaplasmataceae	Wolbachia	(genus level ID only)
21	Proteobacteria	Alphaproteobacteria	Rickettsiales	Anaplasmataceae	Wolbachia	(slash calls)
21	Proteobacteria	Alphaproteobacteria	Rickettsiales	Anaplasmataceae	Wolbachia	(slash calls)
21	Proteobacteria	Alphaproteobacteria	Rickettsiales	Anaplasmataceae	Wolbachia	pipientis
21	Proteobacteria	Alphaproteobacteria	Rickettsiales	Anaplasmataceae	Wolbachia	pipientis
21	Proteobacteria	Alphaproteobacteria	Rickettsiales	Anaplasmataceae	Wolbachia	pipientis
22	Proteobacteria	Gammaproteobacteria	Pseudomonadales	Moraxellaceae	Acinetobacter	(slash calls)
22	Proteobacteria	Gammaproteobacteria	Pseudomonadales	Moraxellaceae	Acinetobacter	(slash calls)
22	Proteobacteria	Gammaproteobacteria	Pseudomonadales	Moraxellaceae	Acinetobacter	junii
22	Proteobacteria	Alphaproteobacteria	Rhizobiales	Brucellaceae	Brucella	(slash calls)
22	Proteobacteria	Betaproteobacteria	Burkholderiales	Comamonadaceae	Diaphorobacter	nitroreducens
22	Proteobacteria	Betaproteobacteria	Burkholderiales	Comamonadaceae	Diaphorobacter	oryzae
22	Proteobacteria	Gammaproteobacteria	Pasteurellales	Pasteurellaceae	Pasteurella	(genus level ID only)
22	Proteobacteria	Alphaproteobacteria	Rickettsiales	Rickettsiaceae	Rickettsia	(genus level ID only)
22	Proteobacteria	Alphaproteobacteria	Rickettsiales	Rickettsiaceae	Rickettsia	(genus level ID only)
22	Proteobacteria	Alphaproteobacteria	Rickettsiales	Rickettsiaceae	Rickettsia	(slash calls)
22	Proteobacteria	Alphaproteobacteria	Rickettsiales	Rickettsiaceae	Rickettsia	(slash calls)
22	Proteobacteria	Alphaproteobacteria	Rickettsiales	Rickettsiaceae	Rickettsia	(slash calls)
22	Proteobacteria	Alphaproteobacteria	Rickettsiales	Rickettsiaceae	Rickettsia	(slash calls)
22	Proteobacteria	Alphaproteobacteria	Rickettsiales	Rickettsiaceae	Rickettsia	australis
22	Proteobacteria	Alphaproteobacteria	Rickettsiales	Rickettsiaceae	Rickettsia	hoogstraalii
22	Proteobacteria	Alphaproteobacteria	Rickettsiales	Anaplasmataceae	Wolbachia	(genus level ID only)
22	Proteobacteria	Alphaproteobacteria	Rickettsiales	Anaplasmataceae	Wolbachia	(slash calls)
22	Proteobacteria	Alphaproteobacteria	Rickettsiales	Anaplasmataceae	Wolbachia	(slash calls)
22	Proteobacteria	Alphaproteobacteria	Rickettsiales	Anaplasmataceae	Wolbachia	pipientis
22	Proteobacteria	Alphaproteobacteria	Rickettsiales	Anaplasmataceae	Wolbachia	pipientis
22	Proteobacteria	Alphaproteobacteria	Rickettsiales	Anaplasmataceae	Wolbachia	pipientis
23	Proteobacteria	Gammaproteobacteria	Pseudomonadales	Moraxellaceae	Acinetobacter	(slash calls)
23	Proteobacteria	Gammaproteobacteria	Pseudomonadales	Moraxellaceae	Acinetobacter	(slash calls)
23	Proteobacteria	Gammaproteobacteria	Pseudomonadales	Moraxellaceae	Acinetobacter	(slash calls)
23	Proteobacteria	Gammaproteobacteria	Pseudomonadales	Moraxellaceae	Acinetobacter	junii
23	Actinobacteria	Actinobacteria	Bifidobacteriales	Bifidobacteriaceae	Bifidobacterium	(slash calls)
23	Proteobacteria	Betaproteobacteria	Burkholderiales	Comamonadaceae	Diaphorobacter	nitroreducens
23	Proteobacteria	Gammaproteobacteria	Pasteurellales	Pasteurellaceae	Gallibacterium	(genus level ID only)
23	Proteobacteria	Gammaproteobacteria	Pasteurellales	Pasteurellaceae	Pasteurella	(genus level ID only)
23	Proteobacteria	Alphaproteobacteria	Rickettsiales	Anaplasmataceae	Wolbachia	(genus level ID only)
23	Proteobacteria	Alphaproteobacteria	Rickettsiales	Anaplasmataceae	Wolbachia	(genus level ID only)
23	Proteobacteria	Alphaproteobacteria	Rickettsiales	Anaplasmataceae	Wolbachia	(genus level ID only)
23	Proteobacteria	Alphaproteobacteria	Rickettsiales	Anaplasmataceae	Wolbachia	(genus level ID only)
23	Proteobacteria	Alphaproteobacteria	Rickettsiales	Anaplasmataceae	Wolbachia	(slash calls)
23	Proteobacteria	Alphaproteobacteria	Rickettsiales	Rickettsiaceae	Wolbachia	(slash calls)
23	Proteobacteria	Alphaproteobacteria	Rickettsiales	Anaplasmataceae	Wolbachia	(slash calls)
23	Proteobacteria	Alphaproteobacteria	Rickettsiales	Anaplasmataceae	Wolbachia	pipientis
23	Proteobacteria	Alphaproteobacteria	Rickettsiales	Anaplasmataceae	Wolbachia	pipientis
23	Proteobacteria	Alphaproteobacteria	Rickettsiales	Anaplasmataceae	Wolbachia	pipientis
23	Proteobacteria	Alphaproteobacteria	Rickettsiales	Anaplasmataceae	Wolbachia	pipientis
24	Proteobacteria	Gammaproteobacteria	Pseudomonadales	Moraxellaceae	Acinetobacter	junii
24	Actinobacteria	Actinobacteria	Actinomycetales	Actinomycetaceae	Actinomyces	(genus level ID only)
24	Actinobacteria	Actinobacteria	Actinomycetales	Actinomycetaceae	Actinomyces	timonensis
24	Actinobacteria	Actinobacteria	Actinomycetales	Actinomycetaceae	Actinomyces	viscosus
24	Proteobacteria	Alphaproteobacteria	Rhizobiales	Bartonellaceae	Bartonella	(slash calls)
24	Proteobacteria	Alphaproteobacteria	Rhizobiales	Bartonellaceae	Bartonella	(slash calls)
24	Proteobacteria	Alphaproteobacteria	Rhizobiales	Bartonellaceae	Bartonella	(slash calls)
24	Proteobacteria	Alphaproteobacteria	Rhizobiales	Bartonellaceae	Bartonella	clarridgeiae
24	Firmicutes	Bacilli	Lactobacillales	Lactobacillaceae	Lactobacillus	iners
24	Firmicutes	Bacilli	Lactobacillales	Lactobacillaceae	Lactobacillus	iners
24	Proteobacteria	Gammaproteobacteria	Pasteurellales	Pasteurellaceae	Pasteurella	(genus level ID only)
24	Tenericutes	Mollicutes	Entomoplasmatales	Spiroplasmataceae	Spiroplasma	ixodetis
24	Tenericutes	Mollicutes	Entomoplasmatales	Spiroplasmataceae	Spiroplasma	ixodetis
24	Tenericutes	Mollicutes	Entomoplasmatales	Spiroplasmataceae	Spiroplasma	sp.
24	Firmicutes	Bacilli	Lactobacillales	Streptococcaceae	Streptococcus	(slash calls)
24	Firmicutes	Negativicutes	Selenomonadales	Veillonellaceae	Veillonella	alcalescens
24	Firmicutes	Negativicutes	Selenomonadales	Veillonellaceae	Veillonella	parvula
24	Proteobacteria	Alphaproteobacteria	Rickettsiales	Anaplasmataceae	Wolbachia	(genus level ID only)
24	Proteobacteria	Alphaproteobacteria	Rickettsiales	Anaplasmataceae	Wolbachia	(slash calls)
24	Proteobacteria	Alphaproteobacteria	Rickettsiales	Anaplasmataceae	Wolbachia	(slash calls)
24	Proteobacteria	Alphaproteobacteria	Rickettsiales	Anaplasmataceae	Wolbachia	pipientis
24	Proteobacteria	Alphaproteobacteria	Rickettsiales	Anaplasmataceae	Wolbachia	pipientis
24	Proteobacteria	Alphaproteobacteria	Rickettsiales	Anaplasmataceae	Wolbachia	pipientis
25	Proteobacteria	Gammaproteobacteria	Pseudomonadales	Moraxellaceae	Acinetobacter	(slash calls)
25	Proteobacteria	Alphaproteobacteria	Rhizobiales	Bartonellaceae	Bartonella	henselae
25	Proteobacteria	Betaproteobacteria	Burkholderiales	Comamonadaceae	Diaphorobacter	nitroreducens
25	Firmicutes	Bacilli	Lactobacillales	Lactobacillaceae	Lactobacillus	iners
25	Actinobacteria	Actinobacteria	Coriobacteriales	Coriobacteriaceae	Olsenella	umbonata
25	Proteobacteria	Gammaproteobacteria	Pasteurellales	Pasteurellaceae	Pasteurella	(genus level ID only)
25	Proteobacteria	Alphaproteobacteria	Rickettsiales	Anaplasmataceae	Wolbachia	(genus level ID only)
25	Proteobacteria	Alphaproteobacteria	Rickettsiales	Anaplasmataceae	Wolbachia	(genus level ID only)
25	Proteobacteria	Alphaproteobacteria	Rickettsiales	Anaplasmataceae	Wolbachia	(genus level ID only)
25	Proteobacteria	Alphaproteobacteria	Rickettsiales	Anaplasmataceae	Wolbachia	(genus level ID only)
25	Proteobacteria	Alphaproteobacteria	Rickettsiales	Anaplasmataceae	Wolbachia	(slash calls)
25	Proteobacteria	Alphaproteobacteria	Rickettsiales	Anaplasmataceae	Wolbachia	(slash calls)
25	Proteobacteria	Alphaproteobacteria	Rickettsiales	Anaplasmataceae	Wolbachia	pipientis
25	Proteobacteria	Alphaproteobacteria	Rickettsiales	Anaplasmataceae	Wolbachia	pipientis
25	Proteobacteria	Alphaproteobacteria	Rickettsiales	Anaplasmataceae	Wolbachia	pipientis
25	Proteobacteria	Alphaproteobacteria	Rickettsiales	Rickettsiaceae	Wolbachia	Wolbachia endosymbiont of Chorthippus parallelus
26	Proteobacteria	Gammaproteobacteria	Pseudomonadales	Moraxellaceae	Acinetobacter	(slash calls)
26	Proteobacteria	Gammaproteobacteria	Pseudomonadales	Moraxellaceae	Acinetobacter	junii
26	Proteobacteria	Alphaproteobacteria	Rhizobiales	Bradyrhizobiaceae	Bosea	(slash calls)
26	Proteobacteria	Alphaproteobacteria	Rhizobiales	Bradyrhizobiaceae	Bosea	(slash calls)
26	Proteobacteria	Betaproteobacteria	Burkholderiales	Burkholderiaceae	Cupriavidus	necator
26	Proteobacteria	Betaproteobacteria	Burkholderiales	Comamonadaceae	Diaphorobacter	nitroreducens
26	Proteobacteria	Betaproteobacteria	Burkholderiales	Comamonadaceae	Diaphorobacter	oryzae
26	Actinobacteria	Actinobacteria	Actinomycetales	Micrococcaceae	Kocuria	marina
26	Firmicutes	Bacilli	Lactobacillales	Lactobacillaceae	Lactobacillus	iners
26	Firmicutes	Bacilli	Lactobacillales	Lactobacillaceae	Lactobacillus	iners
26	Firmicutes	Negativicutes	Selenomonadales	Veillonellaceae	Megasphaera	sp.
26	Actinobacteria	Actinobacteria	Actinomycetales	Microbacteriaceae	Microbacterium	ginsengisoli
26	Proteobacteria	Betaproteobacteria	Neisseriales	Neisseriaceae	Neisseria	(slash calls)
26	Proteobacteria	Betaproteobacteria	Neisseriales	Neisseriaceae	Neisseria	subflava
26	Actinobacteria	Actinobacteria	Actinomycetales	Nocardiaceae	Nocardia	(slash calls)
26	Proteobacteria	Gammaproteobacteria	Pasteurellales	Pasteurellaceae	Pasteurella	(genus level ID only)
26	Bacteroidetes	Bacteroidia	Bacteroidales	Porphyromonadaceae	Porphyromonas	(genus level ID only)
26	Firmicutes	Bacilli	Lactobacillales	Streptococcaceae	Streptococcus	(genus level ID only)
26	Firmicutes	Bacilli	Lactobacillales	Streptococcaceae	Streptococcus	(slash calls)
26	Firmicutes	Bacilli	Lactobacillales	Streptococcaceae	Streptococcus	(slash calls)
26	Proteobacteria	Alphaproteobacteria	Rickettsiales	Anaplasmataceae	Wolbachia	(genus level ID only)
26	Proteobacteria	Alphaproteobacteria	Rickettsiales	Anaplasmataceae	Wolbachia	(slash calls)
26	Proteobacteria	Alphaproteobacteria	Rickettsiales	Anaplasmataceae	Wolbachia	(slash calls)
26	Proteobacteria	Alphaproteobacteria	Rickettsiales	Anaplasmataceae	Wolbachia	pipientis
26	Proteobacteria	Alphaproteobacteria	Rickettsiales	Anaplasmataceae	Wolbachia	pipientis
26	Proteobacteria	Alphaproteobacteria	Rickettsiales	Anaplasmataceae	Wolbachia	pipientis
27	Proteobacteria	Betaproteobacteria	Burkholderiales	Burkholderiaceae	Cupriavidus	(slash calls)
27	Proteobacteria	Betaproteobacteria	Burkholderiales	Burkholderiaceae	Cupriavidus	necator
27	Firmicutes	Bacilli	Lactobacillales	Lactobacillaceae	Lactobacillus	iners
27	Firmicutes	Negativicutes	Selenomonadales	Veillonellaceae	Megasphaera	sp.
27	Proteobacteria	Gammaproteobacteria	Pasteurellales	Pasteurellaceae	Pasteurella	(genus level ID only)
27	Proteobacteria	Alphaproteobacteria	Rickettsiales	Anaplasmataceae	Wolbachia	(genus level ID only)
27	Proteobacteria	Alphaproteobacteria	Rickettsiales	Anaplasmataceae	Wolbachia	(genus level ID only)
27	Proteobacteria	Alphaproteobacteria	Rickettsiales	Anaplasmataceae	Wolbachia	(slash calls)
27	Proteobacteria	Alphaproteobacteria	Rickettsiales	Rickettsiaceae	Wolbachia	(slash calls)
27	Proteobacteria	Alphaproteobacteria	Rickettsiales	Anaplasmataceae	Wolbachia	(slash calls)
27	Proteobacteria	Alphaproteobacteria	Rickettsiales	Anaplasmataceae	Wolbachia	pipientis
27	Proteobacteria	Alphaproteobacteria	Rickettsiales	Anaplasmataceae	Wolbachia	pipientis
27	Proteobacteria	Alphaproteobacteria	Rickettsiales	Anaplasmataceae	Wolbachia	pipientis
28	Proteobacteria	Gammaproteobacteria	Pasteurellales	Pasteurellaceae	Gallibacterium	(genus level ID only)
28	Proteobacteria	Betaproteobacteria	Neisseriales	Neisseriaceae	Neisseria	subflava
28	Proteobacteria	Gammaproteobacteria	Pasteurellales	Pasteurellaceae	Pasteurella	(genus level ID only)
28	Proteobacteria	Alphaproteobacteria	Rickettsiales	Rickettsiaceae	Rickettsia	(genus level ID only)
28	Proteobacteria	Alphaproteobacteria	Rickettsiales	Rickettsiaceae	Rickettsia	(genus level ID only)
28	Proteobacteria	Alphaproteobacteria	Rickettsiales	Rickettsiaceae	Rickettsia	(slash calls)
28	Proteobacteria	Alphaproteobacteria	Rickettsiales	Rickettsiaceae	Rickettsia	(slash calls)
28	Proteobacteria	Alphaproteobacteria	Rickettsiales	Rickettsiaceae	Rickettsia	(slash calls)
28	Proteobacteria	Alphaproteobacteria	Rickettsiales	Rickettsiaceae	Rickettsia	(slash calls)
28	Proteobacteria	Alphaproteobacteria	Rickettsiales	Rickettsiaceae	Rickettsia	australis
28	Proteobacteria	Alphaproteobacteria	Rickettsiales	Rickettsiaceae	Rickettsia	hoogstraalii
28	Firmicutes	Bacilli	Lactobacillales	Streptococcaceae	Streptococcus	(slash calls)
28	Firmicutes	Bacilli	Lactobacillales	Streptococcaceae	Streptococcus	(slash calls)
28	Proteobacteria	Alphaproteobacteria	Rickettsiales	Anaplasmataceae	Wolbachia	(genus level ID only)
28	Proteobacteria	Alphaproteobacteria	Rickettsiales	Anaplasmataceae	Wolbachia	(genus level ID only)
28	Proteobacteria	Alphaproteobacteria	Rickettsiales	Anaplasmataceae	Wolbachia	(genus level ID only)
28	Proteobacteria	Alphaproteobacteria	Rickettsiales	Anaplasmataceae	Wolbachia	(genus level ID only)
28	Proteobacteria	Alphaproteobacteria	Rickettsiales	Anaplasmataceae	Wolbachia	(genus level ID only)
28	Proteobacteria	Alphaproteobacteria	Rickettsiales	Anaplasmataceae	Wolbachia	(slash calls)
28	Proteobacteria	Alphaproteobacteria	Rickettsiales	Anaplasmataceae	Wolbachia	(slash calls)
28	Proteobacteria	Alphaproteobacteria	Rickettsiales	Anaplasmataceae	Wolbachia	pipientis
28	Proteobacteria	Alphaproteobacteria	Rickettsiales	Anaplasmataceae	Wolbachia	pipientis
28	Proteobacteria	Alphaproteobacteria	Rickettsiales	Anaplasmataceae	Wolbachia	pipientis
28	Proteobacteria	Alphaproteobacteria	Rickettsiales	Anaplasmataceae	Wolbachia	pipientis
29	Actinobacteria	Actinobacteria	Actinomycetales	Micrococcaceae	Arthrobacter	sp.
29	Proteobacteria	Betaproteobacteria	Burkholderiales	Burkholderiaceae	Cupriavidus	(slash calls)
29	Proteobacteria	Betaproteobacteria	Burkholderiales	Burkholderiaceae	Cupriavidus	necator
29	Actinobacteria	Actinobacteria	Bifidobacteriales	Bifidobacteriaceae	Gardnerella	vaginalis
29	Firmicutes	Bacilli	Lactobacillales	Lactobacillaceae	Lactobacillus	iners
29	Firmicutes	Bacilli	Lactobacillales	Lactobacillaceae	Lactobacillus	iners
29	Firmicutes	Negativicutes	Selenomonadales	Veillonellaceae	Megasphaera	sp.
29	Proteobacteria	Betaproteobacteria	Neisseriales	Neisseriaceae	Neisseria	(slash calls)
29	Actinobacteria	Actinobacteria	Coriobacteriales	Coriobacteriaceae	Olsenella	umbonata
29	Proteobacteria	Gammaproteobacteria	Pasteurellales	Pasteurellaceae	Pasteurella	(genus level ID only)
29	Proteobacteria	Betaproteobacteria	Burkholderiales	Comamonadaceae	Pelomonas	puraquae
29	Proteobacteria	Alphaproteobacteria	Sphingomonadales	Sphingomonadaceae	Sphingomonas	(slash calls)
29	Firmicutes	Bacilli	Bacillales	Staphylococcaceae	Staphylococcus	(slash calls)
29	Firmicutes	Bacilli	Lactobacillales	Streptococcaceae	Streptococcus	(slash calls)
29	Proteobacteria	Alphaproteobacteria	Rickettsiales	Anaplasmataceae	Wolbachia	(genus level ID only)
29	Proteobacteria	Alphaproteobacteria	Rickettsiales	Anaplasmataceae	Wolbachia	(slash calls)
29	Proteobacteria	Alphaproteobacteria	Rickettsiales	Anaplasmataceae	Wolbachia	(slash calls)
29	Proteobacteria	Alphaproteobacteria	Rickettsiales	Anaplasmataceae	Wolbachia	pipientis
29	Proteobacteria	Alphaproteobacteria	Rickettsiales	Anaplasmataceae	Wolbachia	pipientis
29	Proteobacteria	Alphaproteobacteria	Rickettsiales	Anaplasmataceae	Wolbachia	pipientis
29	Proteobacteria	Alphaproteobacteria	Rickettsiales	Rickettsiaceae	Wolbachia	Wolbachia endosymbiont of Chorthippus parallelus
30	Proteobacteria	Betaproteobacteria	Burkholderiales	Comamonadaceae	Acidovorax	caeni
30	Proteobacteria	Gammaproteobacteria	Pseudomonadales	Moraxellaceae	Acinetobacter	(slash calls)
30	Proteobacteria	Gammaproteobacteria	Pseudomonadales	Moraxellaceae	Acinetobacter	junii
30	Bacteroidetes	Flavobacteriia	Flavobacteriales	Flavobacteriaceae	Cloacibacterium	normanense
30	Actinobacteria	Actinobacteria	Actinomycetales	Corynebacteriaceae	Corynebacterium	(genus level ID only)
30	Actinobacteria	Actinobacteria	Actinomycetales	Corynebacteriaceae	Corynebacterium	(genus level ID only)
30	Actinobacteria	Actinobacteria	Actinomycetales	Corynebacteriaceae	Corynebacterium	(genus level ID only)
30	Actinobacteria	Actinobacteria	Actinomycetales	Corynebacteriaceae	Corynebacterium	(genus level ID only)
30	Actinobacteria	Actinobacteria	Actinomycetales	Corynebacteriaceae	Corynebacterium	sp.
30	Actinobacteria	Actinobacteria	Actinomycetales	Corynebacteriaceae	Corynebacterium	suicordis
30	Proteobacteria	Betaproteobacteria	Burkholderiales	Burkholderiaceae	Cupriavidus	(slash calls)
30	Proteobacteria	Betaproteobacteria	Burkholderiales	Burkholderiaceae	Cupriavidus	necator
30	Proteobacteria	Betaproteobacteria	Burkholderiales	Comamonadaceae	Diaphorobacter	nitroreducens
30	Proteobacteria	Betaproteobacteria	Burkholderiales	Comamonadaceae	Diaphorobacter	oryzae
30	Firmicutes	Bacilli	Lactobacillales	Lactobacillaceae	Lactobacillus	iners
30	Firmicutes	Bacilli	Lactobacillales	Lactobacillaceae	Lactobacillus	iners
30	Firmicutes	Negativicutes	Selenomonadales	Veillonellaceae	Megasphaera	(genus level ID only)
30	Proteobacteria	Betaproteobacteria	Neisseriales	Neisseriaceae	Neisseria	(slash calls)
30	Proteobacteria	Betaproteobacteria	Burkholderiales	Comamonadaceae	Pelomonas	puraquae
30	Firmicutes	Bacilli	Bacillales	Staphylococcaceae	Staphylococcus	(slash calls)
30	Firmicutes	Bacilli	Bacillales	Staphylococcaceae	Staphylococcus	(slash calls)
30	Firmicutes	Bacilli	Lactobacillales	Streptococcaceae	Streptococcus	(slash calls)
30	Proteobacteria	Alphaproteobacteria	Rickettsiales	Anaplasmataceae	Wolbachia	(genus level ID only)
30	Proteobacteria	Alphaproteobacteria	Rickettsiales	Anaplasmataceae	Wolbachia	(genus level ID only)
30	Proteobacteria	Alphaproteobacteria	Rickettsiales	Anaplasmataceae	Wolbachia	(genus level ID only)
30	Proteobacteria	Alphaproteobacteria	Rickettsiales	Anaplasmataceae	Wolbachia	(genus level ID only)
30	Proteobacteria	Alphaproteobacteria	Rickettsiales	Rickettsiaceae	Wolbachia	(genus level ID only)
30	Proteobacteria	Alphaproteobacteria	Rickettsiales	Anaplasmataceae	Wolbachia	(slash calls)
30	Proteobacteria	Alphaproteobacteria	Rickettsiales	Anaplasmataceae	Wolbachia	(slash calls)
30	Proteobacteria	Alphaproteobacteria	Rickettsiales	Anaplasmataceae	Wolbachia	endosymbiont
30	Proteobacteria	Alphaproteobacteria	Rickettsiales	Anaplasmataceae	Wolbachia	pipientis
30	Proteobacteria	Alphaproteobacteria	Rickettsiales	Anaplasmataceae	Wolbachia	pipientis
30	Proteobacteria	Alphaproteobacteria	Rickettsiales	Anaplasmataceae	Wolbachia	sp.
30	Proteobacteria	Alphaproteobacteria	Rickettsiales	Rickettsiaceae	Wolbachia	Wolbachia endosymbiont of Chorthippus parallelus
31	Firmicutes	Bacilli	Lactobacillales	Aerococcaceae	Abiotrophia	defectiva
31	Firmicutes	Clostridia	Clostridiales	Eubacteriaceae	Acetobacterium	(slash calls)
31	Firmicutes	Clostridia	Clostridiales	Eubacteriaceae	Acetobacterium	wieringae
31	Proteobacteria	Betaproteobacteria	Burkholderiales	Comamonadaceae	Acidovorax	(slash calls)
31	Proteobacteria	Betaproteobacteria	Burkholderiales	Comamonadaceae	Acidovorax	sp.
31	Proteobacteria	Gammaproteobacteria	Pseudomonadales	Moraxellaceae	Acinetobacter	(genus level ID only)
31	Proteobacteria	Gammaproteobacteria	Pseudomonadales	Moraxellaceae	Acinetobacter	(slash calls)
31	Proteobacteria	Gammaproteobacteria	Pseudomonadales	Moraxellaceae	Acinetobacter	(slash calls)
31	Proteobacteria	Gammaproteobacteria	Pseudomonadales	Moraxellaceae	Acinetobacter	(slash calls)
31	Proteobacteria	Gammaproteobacteria	Pseudomonadales	Moraxellaceae	Acinetobacter	(slash calls)
31	Proteobacteria	Gammaproteobacteria	Pseudomonadales	Moraxellaceae	Acinetobacter	(slash calls)
31	Proteobacteria	Gammaproteobacteria	Pseudomonadales	Moraxellaceae	Acinetobacter	baumannii
31	Proteobacteria	Gammaproteobacteria	Pseudomonadales	Moraxellaceae	Acinetobacter	gyllenbergii
31	Proteobacteria	Gammaproteobacteria	Pseudomonadales	Moraxellaceae	Acinetobacter	johnsonii
31	Proteobacteria	Gammaproteobacteria	Pseudomonadales	Moraxellaceae	Acinetobacter	junii
31	Proteobacteria	Gammaproteobacteria	Pseudomonadales	Moraxellaceae	Acinetobacter	lwoffii
31	Proteobacteria	Gammaproteobacteria	Pseudomonadales	Moraxellaceae	Acinetobacter	lwoffii
31	Proteobacteria	Gammaproteobacteria	Pseudomonadales	Moraxellaceae	Acinetobacter	sp.
31	Actinobacteria	Actinobacteria	Actinomycetales	Actinomycetaceae	Actinomyces	(slash calls)
31	Actinobacteria	Actinobacteria	Actinomycetales	Actinomycetaceae	Actinomyces	timonensis
31	Bacteroidetes	Flavobacteriia	Flavobacteriales	Flavobacteriaceae	Aequorivita	antarctica
31	Firmicutes	Bacilli	Lactobacillales	Aerococcaceae	Aerococcus	urinaeequi
31	Proteobacteria	Gammaproteobacteria	Aeromonadales	Aeromonadaceae	Aeromonas	(slash calls)
31	Firmicutes	Bacilli	Bacillales	Alicyclobacillaceae	Alicyclobacillus	acidocaldarius
31	Proteobacteria	Alphaproteobacteria	Sphingomonadales	Erythrobacteraceae	Altererythrobacter	(genus level ID only)
31	Firmicutes	Clostridia	Clostridiales	Peptoniphilaceae	Anaerococcus	(genus level ID only)
31	Firmicutes	Clostridia	Clostridiales	Clostridiales Family XI. Incertae Sedis	Anaerococcus	octavius
31	Firmicutes	Clostridia	Clostridiales	Peptoniphilaceae	Anaerococcus	sp.
31	Proteobacteria	Gammaproteobacteria	Xanthomonadales	Xanthomonadaceae	Arenimonas	sp.
31	Actinobacteria	Actinobacteria	Actinomycetales	Micrococcaceae	Arthrobacter	(slash calls)
31	Actinobacteria	Actinobacteria	Actinomycetales	Micrococcaceae	Arthrobacter	alpinus
31	Actinobacteria	Actinobacteria	Actinomycetales	Micrococcaceae	Arthrobacter	psychrolactophilus
31	Actinobacteria	Actinobacteria	Actinomycetales	Micrococcaceae	Arthrobacter	russicus
31	Proteobacteria	Alphaproteobacteria	Caulobacterales	Caulobacteraceae	Asticcacaulis	biprosthecium
31	Firmicutes	Bacilli	Lactobacillales	Carnobacteriaceae	Atopostipes	(genus level ID only)
31	Firmicutes	Bacilli	Lactobacillales	Carnobacteriaceae	Atopostipes	suicloacalis
31	Firmicutes	Bacilli	Bacillales	Bacillaceae	Bacillus	(genus level ID only)
31	Firmicutes	Bacilli	Bacillales	Bacillaceae	Bacillus	(slash calls)
31	Firmicutes	Bacilli	Bacillales	Bacillaceae	Bacillus	licheniformis
31	Firmicutes	Bacilli	Bacillales	Bacillaceae	Bacillus	sp.
31	Bacteroidetes	Bacteroidia	Bacteroidales	Bacteroidaceae	Bacteroides	graminisolvens
31	Bacteroidetes	Bacteroidia	Bacteroidales	Bacteroidaceae	Bacteroides	thetaiotaomicron
31	Bacteroidetes	Bacteroidia	Bacteroidales	Bacteroidaceae	Bacteroides	uniformis
31	Bacteroidetes	Bacteroidia	Bacteroidales	Bacteroidaceae	Bacteroides	vulgatus
31	Proteobacteria	Alphaproteobacteria	Rhizobiales	Bartonellaceae	Bartonella	(slash calls)
31	Proteobacteria	Alphaproteobacteria	Rhizobiales	Bartonellaceae	Bartonella	(slash calls)
31	Actinobacteria	Actinobacteria	Actinomycetales	Geodermatophilaceae	Blastococcus	(slash calls)
31	Actinobacteria	Actinobacteria	Actinomycetales	Geodermatophilaceae	Blastococcus	saxobsidens
31	Firmicutes	Clostridia	Clostridiales	Lachnospiraceae	Blautia	(slash calls)
31	Firmicutes	Clostridia	Clostridiales	Lachnospiraceae	Blautia	producta
31	Proteobacteria	Alphaproteobacteria	Rhizobiales	Bradyrhizobiaceae	Bosea	(slash calls)
31	Proteobacteria	Alphaproteobacteria	Rhizobiales	Bradyrhizobiaceae	Bosea	lupini
31	Actinobacteria	Actinobacteria	Actinomycetales	Dermabacteraceae	Brachybacterium	squillarum
31	Proteobacteria	Alphaproteobacteria	Rhizobiales	Brucellaceae	Brucella	(slash calls)
31	Firmicutes	Clostridia	Clostridiales	Lachnospiraceae	Butyrivibrio	(genus level ID only)
31	Tenericutes	Mollicutes	Acholeplasmatales	Acholeplasmataceae	Candidatus Phytoplasma	sp.
31	Bacteroidetes	Flavobacteriia	Flavobacteriales	Flavobacteriaceae	Capnocytophaga	leadbetteri
31	Proteobacteria	Alphaproteobacteria	Caulobacterales	Caulobacteraceae	Caulobacter	(genus level ID only)
31	Proteobacteria	Gammaproteobacteria	Pseudomonadales	Pseudomonadaceae	Cellvibrio	gandavensis
31	Proteobacteria	Gammaproteobacteria	Pseudomonadales	Pseudomonadaceae	Cellvibrio	sp.
31	Bacteroidetes	Flavobacteriia	Flavobacteriales	Flavobacteriaceae	Chryseobacterium	rigui
31	Bacteroidetes	Flavobacteriia	Flavobacteriales	Flavobacteriaceae	Cloacibacterium	normanense
31	Firmicutes	Clostridia	Clostridiales	Clostridiaceae	Clostridium	(genus level ID only)
31	Firmicutes	Clostridia	Clostridiales	Clostridiaceae	Clostridium	(slash calls)
31	Firmicutes	Clostridia	Clostridiales	Clostridiaceae	Clostridium	chromiireducens
31	Firmicutes	Clostridia	Clostridiales	Clostridiaceae	Clostridium	perfringens
31	Firmicutes	Clostridia	Clostridiales	Clostridiaceae	Clostridium	psychrophilum
31	Actinobacteria	Actinobacteria	Coriobacteriales	Coriobacteriaceae	Collinsella	aerofaciens
31	Proteobacteria	Betaproteobacteria	Burkholderiales	Comamonadaceae	Comamonas	(slash calls)
31	Proteobacteria	Betaproteobacteria	Burkholderiales	Comamonadaceae	Comamonas	aquatica
31	Actinobacteria	Actinobacteria	Actinomycetales	Corynebacteriaceae	Corynebacterium	(genus level ID only)
31	Actinobacteria	Actinobacteria	Actinomycetales	Corynebacteriaceae	Corynebacterium	(genus level ID only)
31	Actinobacteria	Actinobacteria	Actinomycetales	Corynebacteriaceae	Corynebacterium	(slash calls)
31	Actinobacteria	Actinobacteria	Actinomycetales	Corynebacteriaceae	Corynebacterium	(slash calls)
31	Actinobacteria	Actinobacteria	Actinomycetales	Corynebacteriaceae	Corynebacterium	efficiens
31	Actinobacteria	Actinobacteria	Actinomycetales	Corynebacteriaceae	Corynebacterium	efficiens
31	Actinobacteria	Actinobacteria	Actinomycetales	Corynebacteriaceae	Corynebacterium	glucuronolyticum
31	Actinobacteria	Actinobacteria	Actinomycetales	Corynebacteriaceae	Corynebacterium	pilbarense
31	Actinobacteria	Actinobacteria	Actinomycetales	Corynebacteriaceae	Corynebacterium	sp.
31	Actinobacteria	Actinobacteria	Actinomycetales	Corynebacteriaceae	Corynebacterium	tuberculostearicum
31	Proteobacteria	Betaproteobacteria	Burkholderiales	Burkholderiaceae	Cupriavidus	(slash calls)
31	Proteobacteria	Betaproteobacteria	Burkholderiales	Burkholderiaceae	Cupriavidus	necator
31	Proteobacteria	Betaproteobacteria	Rhodocyclales	Rhodocyclaceae	Dechloromonas	(genus level ID only)
31	Proteobacteria	Betaproteobacteria	Rhodocyclales	Rhodocyclaceae	Dechloromonas	agitata
31	Firmicutes	Clostridia	Clostridiales	Peptococcaceae	Desulfosporosinus	(genus level ID only)
31	Firmicutes	Negativicutes	Selenomonadales	Veillonellaceae	Dialister	invisus
31	Proteobacteria	Betaproteobacteria	Burkholderiales	Comamonadaceae	Diaphorobacter	nitroreducens
31	Proteobacteria	Betaproteobacteria	Burkholderiales	Comamonadaceae	Diaphorobacter	oryzae
31	Proteobacteria	Gammaproteobacteria	Enterobacteriales	Enterobacteriaceae	Dickeya	dadantii
31	Proteobacteria	Betaproteobacteria	Burkholderiales	Oxalobacteraceae	Duganella	sp.
31	Actinobacteria	Actinobacteria	Actinomycetales	Micrococcaceae	Enteractinococcus	coprophilus
31	Proteobacteria	Gammaproteobacteria	Enterobacteriales	Enterobacteriaceae	Enterobacter	asburiae
31	Firmicutes	Clostridia	Clostridiales	Eubacteriaceae	Eubacterium	hallii
31	Firmicutes	Clostridia	Clostridiales	Ruminococcaceae	Faecalibacterium	prausnitzii
31	Bacteroidetes	Flavobacteriia	Flavobacteriales	Flavobacteriaceae	Flavobacterium	(genus level ID only)
31	Bacteroidetes	Flavobacteriia	Flavobacteriales	Flavobacteriaceae	Flavobacterium	(genus level ID only)
31	Bacteroidetes	Flavobacteriia	Flavobacteriales	Flavobacteriaceae	Flavobacterium	(slash calls)
31	Bacteroidetes	Flavobacteriia	Flavobacteriales	Flavobacteriaceae	Flavobacterium	(slash calls)
31	Bacteroidetes	Flavobacteriia	Flavobacteriales	Flavobacteriaceae	Flavobacterium	aquatile
31	Bacteroidetes	Flavobacteriia	Flavobacteriales	Flavobacteriaceae	Flavobacterium	cheonanense
31	Bacteroidetes	Flavobacteriia	Flavobacteriales	Flavobacteriaceae	Flavobacterium	chungnamense
31	Bacteroidetes	Flavobacteriia	Flavobacteriales	Flavobacteriaceae	Flavobacterium	glaciei
31	Bacteroidetes	Flavobacteriia	Flavobacteriales	Flavobacteriaceae	Flavobacterium	granuli
31	Bacteroidetes	Flavobacteriia	Flavobacteriales	Flavobacteriaceae	Flavobacterium	hercynium
31	Bacteroidetes	Flavobacteriia	Flavobacteriales	Flavobacteriaceae	Flavobacterium	limicola
31	Bacteroidetes	Flavobacteriia	Flavobacteriales	Flavobacteriaceae	Flavobacterium	myungsuense
31	Bacteroidetes	Flavobacteriia	Flavobacteriales	Flavobacteriaceae	Flavobacterium	sinopsychrotolerans
31	Bacteroidetes	Flavobacteriia	Flavobacteriales	Cryomorphaceae	Fluviicola	(genus level ID only)
31	Actinobacteria	Actinobacteria	Gaiellales	Gaiellaceae	Gaiella	(genus level ID only)
31	Firmicutes	Bacilli	Bacillales	Bacillales incertae sedis	Gemella	(slash calls)
31	Firmicutes	Bacilli	Bacillales	Bacillales incertae sedis	Gemella	haemolysans
31	Firmicutes	Bacilli	Bacillales	Bacillales incertae sedis	Gemella	palaticanis
31	Firmicutes	Bacilli	Bacillales	Bacillales incertae sedis	Gemella	sanguinis
31	Proteobacteria	Alphaproteobacteria	Rhizobiales	Hyphomicrobiaceae	Gemmiger	formicilis
31	Firmicutes	Bacilli	Lactobacillales	Carnobacteriaceae	Granulicatella	elegans
31	Proteobacteria	Gammaproteobacteria	Pasteurellales	Pasteurellaceae	Haemophilus	(slash calls)
31	Proteobacteria	Gammaproteobacteria	Pasteurellales	Pasteurellaceae	Haemophilus	aegyptius
31	Proteobacteria	Gammaproteobacteria	Alteromonadales	Alteromonadaceae	Haliea	(genus level ID only)
31	Proteobacteria	Betaproteobacteria	Hydrogenophilales	Hydrogenophilaceae	Hydrogenophilus	thermoluteolus
31	Proteobacteria	Alphaproteobacteria	Rhizobiales	Hyphomicrobiaceae	Hyphomicrobium	(genus level ID only)
31	Actinobacteria	Actinobacteria	Acidimicrobiales	Acidimicrobiaceae	Ilumatobacter	(genus level ID only)
31	Proteobacteria	Betaproteobacteria	Burkholderiales	Oxalobacteraceae	Janthinobacterium	(genus level ID only)
31	Proteobacteria	Betaproteobacteria	Burkholderiales	Oxalobacteraceae	Janthinobacterium	lividum
31	Proteobacteria	Betaproteobacteria	Burkholderiales	Oxalobacteraceae	Janthinobacterium	sp.
31	Firmicutes	Bacilli	Bacillales	Staphylococcaceae	Jeotgalicoccus	halotolerans
31	Proteobacteria	Betaproteobacteria	Neisseriales	Neisseriaceae	Kingella	oralis
31	Proteobacteria	Betaproteobacteria	Burkholderiales	Comamonadaceae	Kinneretia	asaccharophila
31	Firmicutes	Bacilli	Bacillales	Planococcaceae	Kurthia	gibsonii
31	Firmicutes	Clostridia	Clostridiales	Lachnospiraceae	Lachnoanaerobaculum	umeaense
31	Firmicutes	Bacilli	Lactobacillales	Streptococcaceae	Lactococcus	piscium
31	Proteobacteria	Gammaproteobacteria	Legionellales	Legionellaceae	Legionella	(genus level ID only)
31	Firmicutes	Bacilli	Lactobacillales	Leuconostocaceae	Leuconostoc	(slash calls)
31	Proteobacteria	Alphaproteobacteria	Rhodospirillales	Rhodospirillaceae	Magnetospirillum	(genus level ID only)
31	Proteobacteria	Betaproteobacteria	Burkholderiales	Comamonadaceae	Malikia	spinosa
31	Proteobacteria	Gammaproteobacteria	Oceanospirillales	Oceanospirillaceae	Marinospirillum	(genus level ID only)
31	Proteobacteria	Gammaproteobacteria	Oceanospirillales	Oceanospirillaceae	Marinospirillum	(slash calls)
31	Proteobacteria	Betaproteobacteria	Burkholderiales	Oxalobacteraceae	Massilia	(genus level ID only)
31	Proteobacteria	Alphaproteobacteria	Rhizobiales	Phyllobacteriaceae	Mesorhizobium	australicum
31	Proteobacteria	Alphaproteobacteria	Rhizobiales	Methylobacteriaceae	Methylobacterium	(slash calls)
31	Proteobacteria	Alphaproteobacteria	Rhizobiales	Methylobacteriaceae	Methylobacterium	(slash calls)
31	Proteobacteria	Alphaproteobacteria	Rhizobiales	Methylobacteriaceae	Methylobacterium	jeotgali
31	Proteobacteria	Alphaproteobacteria	Rhizobiales	Methylobacteriaceae	Methylobacterium	tarhaniae
31	Actinobacteria	Actinobacteria	Actinomycetales	Microbacteriaceae	Microbacterium	(slash calls)
31	Actinobacteria	Actinobacteria	Actinomycetales	Microbacteriaceae	Microbacterium	ginsengisoli
31	Actinobacteria	Actinobacteria	Actinomycetales	Microbacteriaceae	Microbacterium	ginsengisoli
31	Actinobacteria	Actinobacteria	Actinomycetales	Microbacteriaceae	Microbacterium	ginsengisoli
31	Actinobacteria	Actinobacteria	Actinomycetales	Micrococcaceae	Micrococcus	(slash calls)
31	Actinobacteria	Actinobacteria	Actinomycetales	Micromonosporaceae	Micromonospora	sp.
31	Actinobacteria	Actinobacteria	Actinomycetales	Nocardioidaceae	Micropruina	(genus level ID only)
31	Firmicutes	Negativicutes	Selenomonadales	Veillonellaceae	Mitsuokella	(slash calls)
31	Bacteroidetes	Sphingobacteriia	Sphingobacteriales	Sphingobacteriaceae	Mucilaginibacter	(genus level ID only)
31	Bacteroidetes	Flavobacteriia	Flavobacteriales	Flavobacteriaceae	Myroides	(genus level ID only)
31	Proteobacteria	Betaproteobacteria	Neisseriales	Neisseriaceae	Neisseria	(slash calls)
31	Proteobacteria	Betaproteobacteria	Neisseriales	Neisseriaceae	Neisseria	(slash calls)
31	Proteobacteria	Betaproteobacteria	Neisseriales	Neisseriaceae	Neisseria	subflava
31	Nitrospirae	Nitrospira	Nitrospirales	Nitrospiraceae	Nitrospira	cf.
31	Actinobacteria	Actinobacteria	Actinomycetales	Nocardioidaceae	Nocardioides	sp.
31	Proteobacteria	Alphaproteobacteria	Sphingomonadales	Sphingomonadaceae	Novosphingobium	(genus level ID only)
31	Proteobacteria	Alphaproteobacteria	Sphingomonadales	Sphingomonadaceae	Novosphingobium	(slash calls)
31	Proteobacteria	Alphaproteobacteria	Sphingomonadales	Sphingomonadaceae	Novosphingobium	aquaticum
31	Proteobacteria	Alphaproteobacteria	Sphingomonadales	Sphingomonadaceae	Novosphingobium	panipatense
31	Actinobacteria	Actinobacteria	Coriobacteriales	Coriobacteriaceae	Olsenella	umbonata
31	Proteobacteria	Gammaproteobacteria	Enterobacteriales	Enterobacteriaceae	Pantoea	cypripedii
31	Proteobacteria	Gammaproteobacteria	Pasteurellales	Pasteurellaceae	Pasteurella	(genus level ID only)
31	Proteobacteria	Betaproteobacteria	Burkholderiales	Comamonadaceae	Pelomonas	aquatica
31	Proteobacteria	Betaproteobacteria	Burkholderiales	Comamonadaceae	Pelomonas	puraquae
31	Firmicutes	Clostridia	Clostridiales	Clostridiales Family XI. Incertae Sedis	Peptoniphilus	harei
31	Proteobacteria	Betaproteobacteria	Burkholderiales	Alcaligenaceae	Pigmentiphaga	(genus level ID only)
31	Proteobacteria	Betaproteobacteria	Burkholderiales	Comamonadaceae	Polaromonas	(slash calls)
31	Bacteroidetes	Bacteroidia	Bacteroidales	Prevotellaceae	Prevotella	(genus level ID only)
31	Bacteroidetes	Bacteroidia	Bacteroidales	Prevotellaceae	Prevotella	(slash calls)
31	Bacteroidetes	Bacteroidia	Bacteroidales	Prevotellaceae	Prevotella	buccalis
31	Bacteroidetes	Bacteroidia	Bacteroidales	Prevotellaceae	Prevotella	copri
31	Bacteroidetes	Bacteroidia	Bacteroidales	Prevotellaceae	Prevotella	intermedia
31	Bacteroidetes	Bacteroidia	Bacteroidales	Prevotellaceae	Prevotella	melaninogenica
31	Bacteroidetes	Bacteroidia	Bacteroidales	Prevotellaceae	Prevotella	sp.
31	Cyanobacteria	Prochlorales	Prochlorales	Prochlorococcaceae	Prochlorococcus	(genus level ID only)
31	Actinobacteria	Actinobacteria	Actinomycetales	Propionibacteriaceae	Propionibacterium	acnes
31	Actinobacteria	Actinobacteria	Actinomycetales	Propionibacteriaceae	Propionibacterium	acnes
31	Actinobacteria	Actinobacteria	Actinomycetales	Propionibacteriaceae	Propionibacterium	acnes
31	Actinobacteria	Actinobacteria	Actinomycetales	Propionibacteriaceae	Propionibacterium	acnes
31	Actinobacteria	Actinobacteria	Actinomycetales	Propionibacteriaceae	Propionibacterium	granulosum
31	Proteobacteria	Gammaproteobacteria	Pseudomonadales	Pseudomonadaceae	Pseudomonas	(slash calls)
31	Proteobacteria	Gammaproteobacteria	Pseudomonadales	Pseudomonadaceae	Pseudomonas	(slash calls)
31	Proteobacteria	Gammaproteobacteria	Pseudomonadales	Pseudomonadaceae	Pseudomonas	(slash calls)
31	Proteobacteria	Gammaproteobacteria	Pseudomonadales	Pseudomonadaceae	Pseudomonas	(slash calls)
31	Firmicutes	Bacilli	Bacillales	Bacillaceae	Psychrobacillus	(slash calls)
31	Proteobacteria	Betaproteobacteria	Burkholderiales	Burkholderiaceae	Ralstonia	(slash calls)
31	Proteobacteria	Alphaproteobacteria	Rhizobiales	Rhizobiaceae	Rhizobium	(genus level ID only)
31	Proteobacteria	Alphaproteobacteria	Rhizobiales	Rhizobiaceae	Rhizobium	(slash calls)
31	Proteobacteria	Alphaproteobacteria	Rhizobiales	Rhizobiaceae	Rhizobium	cellulosilyticum
31	Proteobacteria	Alphaproteobacteria	Rhizobiales	Rhizobiaceae	Rhizobium	cellulosilyticum
31	Proteobacteria	Alphaproteobacteria	Rhizobiales	Hyphomicrobiaceae	Rhizomicrobium	(genus level ID only)
31	Proteobacteria	Alphaproteobacteria	Rhodobacterales	Rhodobacteraceae	Rhodobacter	(genus level ID only)
31	Actinobacteria	Actinobacteria	Actinomycetales	Nocardiaceae	Rhodococcus	fascians
31	Firmicutes	Clostridia	Clostridiales	Lachnospiraceae	Roseburia	sp.
31	Firmicutes	Clostridia	Clostridiales	Lachnospiraceae	Roseburia	sp.
31	Actinobacteria	Actinobacteria	Actinomycetales	Micrococcaceae	Rothia	dentocariosa
31	Actinobacteria	Actinobacteria	Actinomycetales	Micrococcaceae	Rothia	mucilaginosa
31	Actinobacteria	Actinobacteria	Actinomycetales	Micrococcaceae	Rothia	mucilaginosa
31	Proteobacteria	Betaproteobacteria	Burkholderiales	Comamonadaceae	Rubrivivax	(genus level ID only)
31	Actinobacteria	Actinobacteria	Rubrobacterales	Rubrobacteraceae	Rubrobacter	xylanophilus
31	Firmicutes	Clostridia	Clostridiales	Ruminococcaceae	Ruminococcus	(genus level ID only)
31	Firmicutes	Clostridia	Clostridiales	Ruminococcaceae	Ruminococcus	bromii
31	Proteobacteria	Gammaproteobacteria	Enterobacteriales	Enterobacteriaceae	Salmonella	enterica
31	Proteobacteria	Gammaproteobacteria	Enterobacteriales	Enterobacteriaceae	Salmonella	subterranea
31	Actinobacteria	Actinobacteria	Actinomycetales	Nocardiaceae	Smaragdicoccus	(genus level ID only)
31	Actinobacteria	Actinobacteria	Solirubrobacterales	Solirubrobacteraceae	Solirubrobacter	(genus level ID only)
31	Proteobacteria	Betaproteobacteria	Burkholderiales	unclassified Burkholderiales	Sphaerotilus	montanus
31	Proteobacteria	Alphaproteobacteria	Sphingomonadales	Sphingomonadaceae	Sphingobium	(slash calls)
31	Proteobacteria	Alphaproteobacteria	Sphingomonadales	Sphingomonadaceae	Sphingomonas	(genus level ID only)
31	Proteobacteria	Alphaproteobacteria	Sphingomonadales	Sphingomonadaceae	Sphingomonas	(slash calls)
31	Proteobacteria	Alphaproteobacteria	Sphingomonadales	Sphingomonadaceae	Sphingomonas	fennica
31	Proteobacteria	Alphaproteobacteria	Sphingomonadales	Sphingomonadaceae	Sphingomonas	sediminicola
31	Proteobacteria	Alphaproteobacteria	Sphingomonadales	Sphingomonadaceae	Sphingomonas	yabuuchiae
31	Spirochaetes	Spirochaetia	Spirochaetales	Spirochaetaceae	Spirochaeta	(genus level ID only)
31	Firmicutes	Bacilli	Bacillales	Staphylococcaceae	Staphylococcus	(slash calls)
31	Firmicutes	Bacilli	Bacillales	Staphylococcaceae	Staphylococcus	(slash calls)
31	Firmicutes	Bacilli	Bacillales	Staphylococcaceae	Staphylococcus	(slash calls)
31	Firmicutes	Bacilli	Bacillales	Staphylococcaceae	Staphylococcus	hominis
31	Proteobacteria	Gammaproteobacteria	Xanthomonadales	Xanthomonadaceae	Stenotrophomonas	(slash calls)
31	Proteobacteria	Gammaproteobacteria	Xanthomonadales	Xanthomonadaceae	Stenotrophomonas	chelatiphaga
31	Firmicutes	Bacilli	Lactobacillales	Streptococcaceae	Streptococcus	(genus level ID only)
31	Firmicutes	Bacilli	Lactobacillales	Streptococcaceae	Streptococcus	(slash calls)
31	Firmicutes	Bacilli	Lactobacillales	Streptococcaceae	Streptococcus	(slash calls)
31	Firmicutes	Bacilli	Lactobacillales	Streptococcaceae	Streptococcus	(slash calls)
31	Firmicutes	Bacilli	Lactobacillales	Streptococcaceae	Streptococcus	(slash calls)
31	Firmicutes	Bacilli	Lactobacillales	Streptococcaceae	Streptococcus	gordonii
31	Firmicutes	Bacilli	Lactobacillales	Streptococcaceae	Streptococcus	pseudopneumoniae
31	Actinobacteria	Actinobacteria	Actinomycetales	Streptomycetaceae	Streptomyces	zinciresistens
31	Acidobacteria	Acidobacteriia	Acidobacteriales	Acidobacteriaceae	Terriglobus	roseus
31	Actinobacteria	Actinobacteria	Actinomycetales	Intrasporangiaceae	Tetrasphaera	duodecadis
31	Proteobacteria	Gammaproteobacteria	Enterobacteriales	Enterobacteriaceae	Trabulsiella	odontotermitis
31	Firmicutes	Bacilli	Lactobacillales	Carnobacteriaceae	Trichococcus	(slash calls)
31	Proteobacteria	Betaproteobacteria	Burkholderiales	Comamonadaceae	Variovorax	(genus level ID only)
31	Proteobacteria	Betaproteobacteria	Burkholderiales	Comamonadaceae	Variovorax	paradoxus
31	Firmicutes	Negativicutes	Selenomonadales	Veillonellaceae	Veillonella	(slash calls)
31	Firmicutes	Negativicutes	Selenomonadales	Veillonellaceae	Veillonella	alcalescens
31	Firmicutes	Negativicutes	Selenomonadales	Veillonellaceae	Veillonella	parvula
31	Proteobacteria	Alphaproteobacteria	Rickettsiales	Anaplasmataceae	Wolbachia	(slash calls)
31	Proteobacteria	Alphaproteobacteria	Rickettsiales	Anaplasmataceae	Wolbachia	pipientis
31	Proteobacteria	Alphaproteobacteria	Rickettsiales	Anaplasmataceae	Wolbachia	pipientis
31	Proteobacteria	Gammaproteobacteria	Xanthomonadales	Xanthomonadaceae	Xanthomonas	(genus level ID only)
31	Proteobacteria	Betaproteobacteria	Rhodocyclales	Rhodocyclaceae	Zoogloea	(slash calls)
32	Proteobacteria	Gammaproteobacteria	Pseudomonadales	Moraxellaceae	Acinetobacter	(slash calls)
32	Proteobacteria	Gammaproteobacteria	Pseudomonadales	Moraxellaceae	Acinetobacter	(slash calls)
32	Proteobacteria	Gammaproteobacteria	Pseudomonadales	Moraxellaceae	Acinetobacter	junii
32	Proteobacteria	Betaproteobacteria	Burkholderiales	Comamonadaceae	Diaphorobacter	nitroreducens
32	Proteobacteria	Gammaproteobacteria	Pseudomonadales	Pseudomonadaceae	Pseudomonas	(slash calls)
32	Proteobacteria	Betaproteobacteria	Burkholderiales	Comamonadaceae	Rhodoferax	(genus level ID only)
32	Proteobacteria	Alphaproteobacteria	Rickettsiales	Rickettsiaceae	Rickettsia	(slash calls)
32	Actinobacteria	Actinobacteria	Rubrobacterales	Rubrobacteraceae	Rubrobacter	xylanophilus
32	Proteobacteria	Alphaproteobacteria	Rickettsiales	Anaplasmataceae	Wolbachia	(genus level ID only)
32	Proteobacteria	Alphaproteobacteria	Rickettsiales	Anaplasmataceae	Wolbachia	(genus level ID only)
32	Proteobacteria	Alphaproteobacteria	Rickettsiales	Anaplasmataceae	Wolbachia	(genus level ID only)
32	Proteobacteria	Alphaproteobacteria	Rickettsiales	Anaplasmataceae	Wolbachia	(genus level ID only)
32	Proteobacteria	Alphaproteobacteria	Rickettsiales	Anaplasmataceae	Wolbachia	(slash calls)
32	Proteobacteria	Alphaproteobacteria	Rickettsiales	Anaplasmataceae	Wolbachia	(slash calls)
32	Proteobacteria	Alphaproteobacteria	Rickettsiales	Anaplasmataceae	Wolbachia	pipientis
32	Proteobacteria	Alphaproteobacteria	Rickettsiales	Anaplasmataceae	Wolbachia	pipientis
32	Proteobacteria	Alphaproteobacteria	Rickettsiales	Anaplasmataceae	Wolbachia	pipientis
32	Proteobacteria	Alphaproteobacteria	Rickettsiales	Anaplasmataceae	Wolbachia	pipientis
33	Proteobacteria	Gammaproteobacteria	Pseudomonadales	Moraxellaceae	Acinetobacter	(slash calls)
33	Proteobacteria	Gammaproteobacteria	Pseudomonadales	Moraxellaceae	Acinetobacter	junii
33	Bacteroidetes	Flavobacteriia	Flavobacteriales	Flavobacteriaceae	Cloacibacterium	normanense
33	Proteobacteria	Betaproteobacteria	Burkholderiales	Comamonadaceae	Diaphorobacter	nitroreducens
33	Proteobacteria	Gammaproteobacteria	Pasteurellales	Pasteurellaceae	Gallibacterium	(genus level ID only)
33	Proteobacteria	Gammaproteobacteria	Pasteurellales	Pasteurellaceae	Pasteurella	(genus level ID only)
33	Proteobacteria	Betaproteobacteria	Burkholderiales	Comamonadaceae	Pelomonas	puraquae
33	Proteobacteria	Alphaproteobacteria	Rickettsiales	Rickettsiaceae	Rickettsia	(genus level ID only)
33	Proteobacteria	Alphaproteobacteria	Rickettsiales	Rickettsiaceae	Rickettsia	(slash calls)
33	Proteobacteria	Alphaproteobacteria	Rickettsiales	Rickettsiaceae	Rickettsia	(slash calls)
33	Proteobacteria	Alphaproteobacteria	Rickettsiales	Rickettsiaceae	Rickettsia	(slash calls)
33	Proteobacteria	Alphaproteobacteria	Rickettsiales	Rickettsiaceae	Rickettsia	(slash calls)
33	Proteobacteria	Alphaproteobacteria	Rickettsiales	Rickettsiaceae	Rickettsia	australis
33	Proteobacteria	Alphaproteobacteria	Rickettsiales	Rickettsiaceae	Rickettsia	hoogstraalii
33	Firmicutes	Bacilli	Lactobacillales	Streptococcaceae	Streptococcus	(slash calls)
33	Proteobacteria	Alphaproteobacteria	Rickettsiales	Anaplasmataceae	Wolbachia	(genus level ID only)
33	Proteobacteria	Alphaproteobacteria	Rickettsiales	Anaplasmataceae	Wolbachia	(genus level ID only)
33	Proteobacteria	Alphaproteobacteria	Rickettsiales	Anaplasmataceae	Wolbachia	(genus level ID only)
33	Proteobacteria	Alphaproteobacteria	Rickettsiales	Anaplasmataceae	Wolbachia	(slash calls)
33	Proteobacteria	Alphaproteobacteria	Rickettsiales	Anaplasmataceae	Wolbachia	(slash calls)
33	Proteobacteria	Alphaproteobacteria	Rickettsiales	Anaplasmataceae	Wolbachia	pipientis
33	Proteobacteria	Alphaproteobacteria	Rickettsiales	Anaplasmataceae	Wolbachia	pipientis
33	Proteobacteria	Alphaproteobacteria	Rickettsiales	Anaplasmataceae	Wolbachia	pipientis
34	Proteobacteria	Gammaproteobacteria	Pseudomonadales	Moraxellaceae	Acinetobacter	(slash calls)
34	Proteobacteria	Gammaproteobacteria	Pseudomonadales	Moraxellaceae	Acinetobacter	junii
34	Proteobacteria	Betaproteobacteria	Burkholderiales	Comamonadaceae	Diaphorobacter	nitroreducens
34	Proteobacteria	Gammaproteobacteria	Pasteurellales	Pasteurellaceae	Gallibacterium	(genus level ID only)
34	Proteobacteria	Gammaproteobacteria	Pasteurellales	Pasteurellaceae	Pasteurella	(genus level ID only)
34	Proteobacteria	Alphaproteobacteria	Rickettsiales	Anaplasmataceae	Wolbachia	(genus level ID only)
34	Proteobacteria	Alphaproteobacteria	Rickettsiales	Anaplasmataceae	Wolbachia	(genus level ID only)
34	Proteobacteria	Alphaproteobacteria	Rickettsiales	Anaplasmataceae	Wolbachia	(genus level ID only)
34	Proteobacteria	Alphaproteobacteria	Rickettsiales	Anaplasmataceae	Wolbachia	(genus level ID only)
34	Proteobacteria	Alphaproteobacteria	Rickettsiales	Anaplasmataceae	Wolbachia	(slash calls)
34	Proteobacteria	Alphaproteobacteria	Rickettsiales	Anaplasmataceae	Wolbachia	(slash calls)
34	Proteobacteria	Alphaproteobacteria	Rickettsiales	Anaplasmataceae	Wolbachia	pipientis
34	Proteobacteria	Alphaproteobacteria	Rickettsiales	Anaplasmataceae	Wolbachia	pipientis
34	Proteobacteria	Alphaproteobacteria	Rickettsiales	Anaplasmataceae	Wolbachia	pipientis
34	Proteobacteria	Alphaproteobacteria	Rickettsiales	Anaplasmataceae	Wolbachia	pipientis
35	Proteobacteria	Betaproteobacteria	Burkholderiales	Comamonadaceae	Acidovorax	caeni
35	Proteobacteria	Gammaproteobacteria	Pseudomonadales	Moraxellaceae	Acinetobacter	(slash calls)
35	Proteobacteria	Gammaproteobacteria	Pseudomonadales	Moraxellaceae	Acinetobacter	(slash calls)
35	Proteobacteria	Gammaproteobacteria	Pseudomonadales	Moraxellaceae	Acinetobacter	(slash calls)
35	Proteobacteria	Gammaproteobacteria	Pseudomonadales	Moraxellaceae	Acinetobacter	(slash calls)
35	Proteobacteria	Gammaproteobacteria	Pseudomonadales	Moraxellaceae	Acinetobacter	johnsonii
35	Proteobacteria	Gammaproteobacteria	Pseudomonadales	Moraxellaceae	Acinetobacter	johnsonii
35	Proteobacteria	Gammaproteobacteria	Pseudomonadales	Moraxellaceae	Acinetobacter	johnsonii
35	Proteobacteria	Gammaproteobacteria	Pseudomonadales	Moraxellaceae	Acinetobacter	junii
35	Actinobacteria	Actinobacteria	Actinomycetales	Actinomycetaceae	Actinomyces	timonensis
35	Firmicutes	Bacilli	Bacillales	Bacillaceae	Bacillus	sp.
35	Proteobacteria	Betaproteobacteria	Burkholderiales	Burkholderiaceae	Cupriavidus	(slash calls)
35	Proteobacteria	Betaproteobacteria	Burkholderiales	Burkholderiaceae	Cupriavidus	necator
35	Proteobacteria	Betaproteobacteria	Burkholderiales	Comamonadaceae	Diaphorobacter	nitroreducens
35	Proteobacteria	Betaproteobacteria	Burkholderiales	Comamonadaceae	Diaphorobacter	oryzae
35	Actinobacteria	Actinobacteria	Bifidobacteriales	Bifidobacteriaceae	Gardnerella	vaginalis
35	Actinobacteria	Actinobacteria	Bifidobacteriales	Bifidobacteriaceae	Gardnerella	vaginalis
35	Firmicutes	Bacilli	Lactobacillales	Lactobacillaceae	Lactobacillus	iners
35	Firmicutes	Bacilli	Lactobacillales	Lactobacillaceae	Lactobacillus	iners
35	Firmicutes	Negativicutes	Selenomonadales	Veillonellaceae	Megasphaera	sp.
35	Proteobacteria	Alphaproteobacteria	Rhizobiales	Methylobacteriaceae	Methylobacterium	(slash calls)
35	Actinobacteria	Actinobacteria	Actinomycetales	Microbacteriaceae	Microbacterium	ginsengisoli
35	Actinobacteria	Actinobacteria	Actinomycetales	Microbacteriaceae	Microbacterium	ginsengisoli
35	Proteobacteria	Betaproteobacteria	Neisseriales	Neisseriaceae	Neisseria	(slash calls)
35	Actinobacteria	Actinobacteria	Coriobacteriales	Coriobacteriaceae	Olsenella	umbonata
35	Proteobacteria	Gammaproteobacteria	Pasteurellales	Pasteurellaceae	Pasteurella	(genus level ID only)
35	Proteobacteria	Betaproteobacteria	Burkholderiales	Comamonadaceae	Pelomonas	puraquae
35	Proteobacteria	Gammaproteobacteria	Pseudomonadales	Pseudomonadaceae	Pseudomonas	(slash calls)
35	Firmicutes	Bacilli	Bacillales	Staphylococcaceae	Staphylococcus	(slash calls)
35	Proteobacteria	Gammaproteobacteria	Xanthomonadales	Xanthomonadaceae	Stenotrophomonas	rhizophila
35	Firmicutes	Bacilli	Lactobacillales	Streptococcaceae	Streptococcus	(slash calls)
35	Firmicutes	Negativicutes	Selenomonadales	Veillonellaceae	Veillonella	(slash calls)
35	Firmicutes	Negativicutes	Selenomonadales	Veillonellaceae	Veillonella	alcalescens
35	Proteobacteria	Alphaproteobacteria	Rickettsiales	Anaplasmataceae	Wolbachia	(genus level ID only)
35	Proteobacteria	Alphaproteobacteria	Rickettsiales	Anaplasmataceae	Wolbachia	(genus level ID only)
35	Proteobacteria	Alphaproteobacteria	Rickettsiales	Anaplasmataceae	Wolbachia	(slash calls)
35	Proteobacteria	Alphaproteobacteria	Rickettsiales	Anaplasmataceae	Wolbachia	(slash calls)
35	Proteobacteria	Alphaproteobacteria	Rickettsiales	Anaplasmataceae	Wolbachia	pipientis
35	Proteobacteria	Alphaproteobacteria	Rickettsiales	Anaplasmataceae	Wolbachia	pipientis
35	Proteobacteria	Alphaproteobacteria	Rickettsiales	Anaplasmataceae	Wolbachia	pipientis
35	Proteobacteria	Alphaproteobacteria	Rickettsiales	Rickettsiaceae	Wolbachia	Wolbachia endosymbiont of Chorthippus parallelus
36	Proteobacteria	Betaproteobacteria	Burkholderiales	Comamonadaceae	Diaphorobacter	nitroreducens
36	Firmicutes	Bacilli	Bacillales	Bacillales incertae sedis	Gemella	palaticanis
36	Proteobacteria	Gammaproteobacteria	Pasteurellales	Pasteurellaceae	Pasteurella	(genus level ID only)
36	Proteobacteria	Betaproteobacteria	Neisseriales	Neisseriaceae	Snodgrassella	(genus level ID only)
36	Firmicutes	Bacilli	Bacillales	Staphylococcaceae	Staphylococcus	(slash calls)
36	Firmicutes	Bacilli	Lactobacillales	Streptococcaceae	Streptococcus	(genus level ID only)
36	Proteobacteria	Alphaproteobacteria	Rickettsiales	Anaplasmataceae	Wolbachia	(genus level ID only)
36	Proteobacteria	Alphaproteobacteria	Rickettsiales	Anaplasmataceae	Wolbachia	(genus level ID only)
36	Proteobacteria	Alphaproteobacteria	Rickettsiales	Anaplasmataceae	Wolbachia	(genus level ID only)
36	Proteobacteria	Alphaproteobacteria	Rickettsiales	Anaplasmataceae	Wolbachia	(genus level ID only)
36	Proteobacteria	Alphaproteobacteria	Rickettsiales	Anaplasmataceae	Wolbachia	(slash calls)
36	Proteobacteria	Alphaproteobacteria	Rickettsiales	Anaplasmataceae	Wolbachia	(slash calls)
36	Proteobacteria	Alphaproteobacteria	Rickettsiales	Anaplasmataceae	Wolbachia	pipientis
36	Proteobacteria	Alphaproteobacteria	Rickettsiales	Anaplasmataceae	Wolbachia	pipientis
36	Proteobacteria	Alphaproteobacteria	Rickettsiales	Anaplasmataceae	Wolbachia	pipientis
37	Proteobacteria	Alphaproteobacteria	Rhizobiales	Bartonellaceae	Bartonella	(genus level ID only)
37	Proteobacteria	Alphaproteobacteria	Rhizobiales	Bartonellaceae	Bartonella	(genus level ID only)
37	Proteobacteria	Alphaproteobacteria	Rhizobiales	Bartonellaceae	Bartonella	(slash calls)
37	Proteobacteria	Alphaproteobacteria	Rhizobiales	Bartonellaceae	Bartonella	(slash calls)
37	Proteobacteria	Alphaproteobacteria	Rhizobiales	Bartonellaceae	Bartonella	(slash calls)
37	Proteobacteria	Alphaproteobacteria	Rhizobiales	Bartonellaceae	Bartonella	clarridgeiae
37	Actinobacteria	Actinobacteria	Actinomycetales	Dietziaceae	Dietzia	(genus level ID only)
37	Actinobacteria	Actinobacteria	Actinomycetales	Dietziaceae	Dietzia	(genus level ID only)
37	Actinobacteria	Actinobacteria	Actinomycetales	Tsukamurellaceae	Tsukamurella	(slash calls)
37	Proteobacteria	Alphaproteobacteria	Rickettsiales	Anaplasmataceae	Wolbachia	(slash calls)
37	Proteobacteria	Alphaproteobacteria	Rickettsiales	Anaplasmataceae	Wolbachia	(slash calls)
37	Proteobacteria	Alphaproteobacteria	Rickettsiales	Anaplasmataceae	Wolbachia	pipientis
37	Proteobacteria	Alphaproteobacteria	Rickettsiales	Anaplasmataceae	Wolbachia	pipientis
37	Proteobacteria	Alphaproteobacteria	Rickettsiales	Anaplasmataceae	Wolbachia	pipientis
38	Proteobacteria	Gammaproteobacteria	Pseudomonadales	Moraxellaceae	Acinetobacter	(slash calls)
38	Proteobacteria	Gammaproteobacteria	Pseudomonadales	Moraxellaceae	Acinetobacter	junii
38	Proteobacteria	Gammaproteobacteria	Pasteurellales	Pasteurellaceae	Pasteurella	(genus level ID only)
38	Proteobacteria	Alphaproteobacteria	Rickettsiales	Anaplasmataceae	Wolbachia	(genus level ID only)
38	Proteobacteria	Alphaproteobacteria	Rickettsiales	Anaplasmataceae	Wolbachia	(genus level ID only)
38	Proteobacteria	Alphaproteobacteria	Rickettsiales	Anaplasmataceae	Wolbachia	(slash calls)
38	Proteobacteria	Alphaproteobacteria	Rickettsiales	Anaplasmataceae	Wolbachia	(slash calls)
38	Proteobacteria	Alphaproteobacteria	Rickettsiales	Anaplasmataceae	Wolbachia	pipientis
38	Proteobacteria	Alphaproteobacteria	Rickettsiales	Anaplasmataceae	Wolbachia	pipientis
38	Proteobacteria	Alphaproteobacteria	Rickettsiales	Anaplasmataceae	Wolbachia	pipientis
39	Proteobacteria	Gammaproteobacteria	Pseudomonadales	Moraxellaceae	Acinetobacter	(slash calls)
39	Proteobacteria	Gammaproteobacteria	Pasteurellales	Pasteurellaceae	Gallibacterium	(genus level ID only)
39	Proteobacteria	Gammaproteobacteria	Pasteurellales	Pasteurellaceae	Pasteurella	(genus level ID only)
39	Proteobacteria	Alphaproteobacteria	Rickettsiales	Anaplasmataceae	Wolbachia	(genus level ID only)
39	Proteobacteria	Alphaproteobacteria	Rickettsiales	Anaplasmataceae	Wolbachia	(genus level ID only)
39	Proteobacteria	Alphaproteobacteria	Rickettsiales	Anaplasmataceae	Wolbachia	(genus level ID only)
39	Proteobacteria	Alphaproteobacteria	Rickettsiales	Anaplasmataceae	Wolbachia	(genus level ID only)
39	Proteobacteria	Alphaproteobacteria	Rickettsiales	Anaplasmataceae	Wolbachia	(slash calls)
39	Proteobacteria	Alphaproteobacteria	Rickettsiales	Anaplasmataceae	Wolbachia	(slash calls)
39	Proteobacteria	Alphaproteobacteria	Rickettsiales	Anaplasmataceae	Wolbachia	pipientis
39	Proteobacteria	Alphaproteobacteria	Rickettsiales	Anaplasmataceae	Wolbachia	pipientis
39	Proteobacteria	Alphaproteobacteria	Rickettsiales	Anaplasmataceae	Wolbachia	pipientis
40	Proteobacteria	Betaproteobacteria	Burkholderiales	Burkholderiaceae	Cupriavidus	necator
40	Firmicutes	Bacilli	Lactobacillales	Lactobacillaceae	Lactobacillus	iners
40	Firmicutes	Bacilli	Lactobacillales	Lactobacillaceae	Lactobacillus	iners
40	Firmicutes	Negativicutes	Selenomonadales	Veillonellaceae	Megasphaera	sp.
40	Proteobacteria	Gammaproteobacteria	Pasteurellales	Pasteurellaceae	Pasteurella	(genus level ID only)
40	Firmicutes	Bacilli	Bacillales	Staphylococcaceae	Staphylococcus	(slash calls)
40	Proteobacteria	Alphaproteobacteria	Rickettsiales	Anaplasmataceae	Wolbachia	(genus level ID only)
40	Proteobacteria	Alphaproteobacteria	Rickettsiales	Anaplasmataceae	Wolbachia	(genus level ID only)
40	Proteobacteria	Alphaproteobacteria	Rickettsiales	Anaplasmataceae	Wolbachia	(slash calls)
40	Proteobacteria	Alphaproteobacteria	Rickettsiales	Anaplasmataceae	Wolbachia	(slash calls)
40	Proteobacteria	Alphaproteobacteria	Rickettsiales	Anaplasmataceae	Wolbachia	pipientis
40	Proteobacteria	Alphaproteobacteria	Rickettsiales	Anaplasmataceae	Wolbachia	pipientis
40	Proteobacteria	Alphaproteobacteria	Rickettsiales	Anaplasmataceae	Wolbachia	pipientis
40	Proteobacteria	Alphaproteobacteria	Rickettsiales	Rickettsiaceae	Wolbachia	Wolbachia endosymbiont of Chorthippus parallelus
41	Proteobacteria	Gammaproteobacteria	Pasteurellales	Pasteurellaceae	Gallibacterium	(genus level ID only)
41	Proteobacteria	Gammaproteobacteria	Pasteurellales	Pasteurellaceae	Pasteurella	(genus level ID only)
41	Proteobacteria	Alphaproteobacteria	Rickettsiales	Rickettsiaceae	Rickettsia	(genus level ID only)
41	Proteobacteria	Alphaproteobacteria	Rickettsiales	Rickettsiaceae	Rickettsia	(genus level ID only)
41	Proteobacteria	Alphaproteobacteria	Rickettsiales	Rickettsiaceae	Rickettsia	(slash calls)
41	Proteobacteria	Alphaproteobacteria	Rickettsiales	Rickettsiaceae	Rickettsia	(slash calls)
41	Proteobacteria	Alphaproteobacteria	Rickettsiales	Rickettsiaceae	Rickettsia	(slash calls)
41	Proteobacteria	Alphaproteobacteria	Rickettsiales	Rickettsiaceae	Rickettsia	(slash calls)
41	Proteobacteria	Alphaproteobacteria	Rickettsiales	Rickettsiaceae	Rickettsia	australis
41	Proteobacteria	Alphaproteobacteria	Rickettsiales	Rickettsiaceae	Rickettsia	hoogstraalii
41	Proteobacteria	Alphaproteobacteria	Rickettsiales	Anaplasmataceae	Wolbachia	(genus level ID only)
41	Proteobacteria	Alphaproteobacteria	Rickettsiales	Anaplasmataceae	Wolbachia	(genus level ID only)
41	Proteobacteria	Alphaproteobacteria	Rickettsiales	Anaplasmataceae	Wolbachia	(genus level ID only)
41	Proteobacteria	Alphaproteobacteria	Rickettsiales	Anaplasmataceae	Wolbachia	(slash calls)
41	Proteobacteria	Alphaproteobacteria	Rickettsiales	Anaplasmataceae	Wolbachia	(slash calls)
41	Proteobacteria	Alphaproteobacteria	Rickettsiales	Anaplasmataceae	Wolbachia	pipientis
41	Proteobacteria	Alphaproteobacteria	Rickettsiales	Anaplasmataceae	Wolbachia	pipientis
41	Proteobacteria	Alphaproteobacteria	Rickettsiales	Anaplasmataceae	Wolbachia	pipientis
42	Firmicutes	Bacilli	Lactobacillales	Aerococcaceae	Abiotrophia	defectiva
42	Firmicutes	Bacilli	Lactobacillales	Aerococcaceae	Abiotrophia	defectiva
42	Firmicutes	Bacilli	Lactobacillales	Aerococcaceae	Abiotrophia	defectiva
42	Firmicutes	Bacilli	Lactobacillales	Aerococcaceae	Abiotrophia	defectiva
42	Firmicutes	Clostridia	Clostridiales	Eubacteriaceae	Acetobacterium	bakii
42	Actinobacteria	Actinobacteria	Actinomycetales	Acidothermaceae	Acidothermus	cellulolyticus
42	Proteobacteria	Betaproteobacteria	Burkholderiales	Comamonadaceae	Acidovorax	(slash calls)
42	Proteobacteria	Betaproteobacteria	Burkholderiales	Comamonadaceae	Acidovorax	(slash calls)
42	Proteobacteria	Betaproteobacteria	Burkholderiales	Comamonadaceae	Acidovorax	caeni
42	Proteobacteria	Betaproteobacteria	Burkholderiales	Comamonadaceae	Acidovorax	caeni
42	Proteobacteria	Betaproteobacteria	Burkholderiales	Comamonadaceae	Acidovorax	temperans
42	Proteobacteria	Gammaproteobacteria	Pseudomonadales	Moraxellaceae	Acinetobacter	(genus level ID only)
42	Proteobacteria	Gammaproteobacteria	Pseudomonadales	Moraxellaceae	Acinetobacter	(slash calls)
42	Proteobacteria	Gammaproteobacteria	Pseudomonadales	Moraxellaceae	Acinetobacter	(slash calls)
42	Proteobacteria	Gammaproteobacteria	Pseudomonadales	Moraxellaceae	Acinetobacter	(slash calls)
42	Proteobacteria	Gammaproteobacteria	Pseudomonadales	Moraxellaceae	Acinetobacter	(slash calls)
42	Proteobacteria	Gammaproteobacteria	Pseudomonadales	Moraxellaceae	Acinetobacter	(slash calls)
42	Proteobacteria	Gammaproteobacteria	Pseudomonadales	Moraxellaceae	Acinetobacter	baumannii
42	Proteobacteria	Gammaproteobacteria	Pseudomonadales	Moraxellaceae	Acinetobacter	baumannii
42	Proteobacteria	Gammaproteobacteria	Pseudomonadales	Moraxellaceae	Acinetobacter	baumannii
42	Proteobacteria	Gammaproteobacteria	Pseudomonadales	Moraxellaceae	Acinetobacter	gyllenbergii
42	Proteobacteria	Gammaproteobacteria	Pseudomonadales	Moraxellaceae	Acinetobacter	gyllenbergii
42	Proteobacteria	Gammaproteobacteria	Pseudomonadales	Moraxellaceae	Acinetobacter	johnsonii
42	Proteobacteria	Gammaproteobacteria	Pseudomonadales	Moraxellaceae	Acinetobacter	junii
42	Proteobacteria	Gammaproteobacteria	Pseudomonadales	Moraxellaceae	Acinetobacter	lwoffii
42	Proteobacteria	Gammaproteobacteria	Pseudomonadales	Moraxellaceae	Acinetobacter	sp.
42	Proteobacteria	Gammaproteobacteria	Pseudomonadales	Moraxellaceae	Acinetobacter	ursingii
42	Proteobacteria	Gammaproteobacteria	Pasteurellales	Pasteurellaceae	Actinobacillus	(genus level ID only)
42	Proteobacteria	Gammaproteobacteria	Pasteurellales	Pasteurellaceae	Actinobacillus	lignieresii
42	Proteobacteria	Gammaproteobacteria	Pasteurellales	Pasteurellaceae	Actinobacillus	ureae
42	Actinobacteria	Actinobacteria	Actinomycetales	Actinomycetaceae	Actinomyces	(genus level ID only)
42	Actinobacteria	Actinobacteria	Actinomycetales	Actinomycetaceae	Actinomyces	(slash calls)
42	Actinobacteria	Actinobacteria	Actinomycetales	Actinomycetaceae	Actinomyces	bowdenii
42	Actinobacteria	Actinobacteria	Actinomycetales	Actinomycetaceae	Actinomyces	massiliensis
42	Actinobacteria	Actinobacteria	Actinomycetales	Actinomycetaceae	Actinomyces	naeslundii
42	Actinobacteria	Actinobacteria	Actinomycetales	Actinomycetaceae	Actinomyces	naeslundii
42	Actinobacteria	Actinobacteria	Actinomycetales	Actinomycetaceae	Actinomyces	naeslundii
42	Actinobacteria	Actinobacteria	Actinomycetales	Actinomycetaceae	Actinomyces	naeslundii
42	Actinobacteria	Actinobacteria	Actinomycetales	Actinomycetaceae	Actinomyces	odontolyticus
42	Actinobacteria	Actinobacteria	Actinomycetales	Actinomycetaceae	Actinomyces	odontolyticus
42	Actinobacteria	Actinobacteria	Actinomycetales	Actinomycetaceae	Actinomyces	oris
42	Actinobacteria	Actinobacteria	Actinomycetales	Actinomycetaceae	Actinomyces	sp.
42	Actinobacteria	Actinobacteria	Actinomycetales	Actinomycetaceae	Actinomyces	timonensis
42	Actinobacteria	Actinobacteria	Actinomycetales	Actinomycetaceae	Actinomyces	timonensis
42	Actinobacteria	Actinobacteria	Actinomycetales	Actinomycetaceae	Actinomyces	timonensis
42	Actinobacteria	Actinobacteria	Actinomycetales	Actinomycetaceae	Actinomyces	timonensis
42	Actinobacteria	Actinobacteria	Actinomycetales	Actinomycetaceae	Actinomyces	viscosus
42	Firmicutes	Bacilli	Lactobacillales	Aerococcaceae	Aerococcus	christensenii
42	Firmicutes	Bacilli	Lactobacillales	Aerococcaceae	Aerococcus	christensenii
42	Firmicutes	Bacilli	Lactobacillales	Aerococcaceae	Aerococcus	urinaeequi
42	Proteobacteria	Gammaproteobacteria	Aeromonadales	Aeromonadaceae	Aeromonas	(slash calls)
42	Proteobacteria	Gammaproteobacteria	Aeromonadales	Aeromonadaceae	Aeromonas	(slash calls)
42	Proteobacteria	Gammaproteobacteria	Pasteurellales	Pasteurellaceae	Aggregatibacter	(slash calls)
42	Proteobacteria	Gammaproteobacteria	Pasteurellales	Pasteurellaceae	Aggregatibacter	aphrophilus
42	Firmicutes	Bacilli	Bacillales	Alicyclobacillaceae	Alicyclobacillus	(genus level ID only)
42	Firmicutes	Bacilli	Bacillales	Alicyclobacillaceae	Alicyclobacillus	(slash calls)
42	Firmicutes	Bacilli	Bacillales	Alicyclobacillaceae	Alicyclobacillus	acidocaldarius
42	Firmicutes	Bacilli	Bacillales	Alicyclobacillaceae	Alicyclobacillus	acidocaldarius
42	Firmicutes	Clostridia	Clostridiales	Clostridiales Family XI. Incertae Sedis	Anaerococcus	octavius
42	Actinobacteria	Actinobacteria	Actinomycetales	Micrococcaceae	Arthrobacter	(slash calls)
42	Proteobacteria	Alphaproteobacteria	Caulobacterales	Caulobacteraceae	Asticcacaulis	(genus level ID only)
42	Firmicutes	Bacilli	Lactobacillales	Carnobacteriaceae	Atopostipes	(genus level ID only)
42	Firmicutes	Bacilli	Lactobacillales	Carnobacteriaceae	Atopostipes	(genus level ID only)
42	Firmicutes	Bacilli	Bacillales	Bacillaceae	Bacillus	(slash calls)
42	Firmicutes	Bacilli	Bacillales	Bacillaceae	Bacillus	(slash calls)
42	Firmicutes	Bacilli	Bacillales	Bacillaceae	Bacillus	sp.
42	Firmicutes	Bacilli	Bacillales	Bacillaceae	Bacillus	thermoamylovorans
42	Proteobacteria	Alphaproteobacteria	Rhizobiales	Bartonellaceae	Bartonella	(slash calls)
42	Proteobacteria	Alphaproteobacteria	Rhodospirillales	Acetobacteraceae	Belnapia	soli
42	Actinobacteria	Actinobacteria	Actinomycetales	Geodermatophilaceae	Blastococcus	(slash calls)
42	Firmicutes	Clostridia	Clostridiales	Lachnospiraceae	Blautia	(slash calls)
42	Proteobacteria	Alphaproteobacteria	Rhizobiales	Bradyrhizobiaceae	Bosea	(slash calls)
42	Proteobacteria	Alphaproteobacteria	Caulobacterales	Caulobacteraceae	Brevundimonas	(slash calls)
42	Actinobacteria	Acidimicrobiia	Acidimicrobiales	Microthrixaceae	Candidatus Microthrix	parvicella
42	Tenericutes	Mollicutes	Acholeplasmatales	Acholeplasmataceae	Candidatus Phytoplasma	sp.
42	Bacteroidetes	Flavobacteriia	Flavobacteriales	Flavobacteriaceae	Capnocytophaga	leadbetteri
42	Bacteroidetes	Flavobacteriia	Flavobacteriales	Flavobacteriaceae	Capnocytophaga	sputigena
42	Proteobacteria	Gammaproteobacteria	Cardiobacteriales	Cardiobacteriaceae	Cardiobacterium	valvarum
42	Proteobacteria	Alphaproteobacteria	Caulobacterales	Caulobacteraceae	Caulobacter	sp.
42	Proteobacteria	Gammaproteobacteria	Pseudomonadales	Pseudomonadaceae	Cellvibrio	gandavensis
42	Proteobacteria	Gammaproteobacteria	Enterobacteriales	Enterobacteriaceae	Citrobacter	amalonaticus
42	Bacteroidetes	Flavobacteriia	Flavobacteriales	Flavobacteriaceae	Cloacibacterium	(slash calls)
42	Bacteroidetes	Flavobacteriia	Flavobacteriales	Flavobacteriaceae	Cloacibacterium	normanense
42	Firmicutes	Clostridia	Clostridiales	Clostridiaceae	Clostridium	(genus level ID only)
42	Proteobacteria	Betaproteobacteria	Burkholderiales	Comamonadaceae	Comamonas	(slash calls)
42	Proteobacteria	Betaproteobacteria	Burkholderiales	Comamonadaceae	Comamonas	(slash calls)
42	Actinobacteria	Actinobacteria	Actinomycetales	Corynebacteriaceae	Corynebacterium	(genus level ID only)
42	Actinobacteria	Actinobacteria	Actinomycetales	Corynebacteriaceae	Corynebacterium	(genus level ID only)
42	Actinobacteria	Actinobacteria	Actinomycetales	Corynebacteriaceae	Corynebacterium	(genus level ID only)
42	Actinobacteria	Actinobacteria	Actinomycetales	Corynebacteriaceae	Corynebacterium	(slash calls)
42	Actinobacteria	Actinobacteria	Actinomycetales	Corynebacteriaceae	Corynebacterium	(slash calls)
42	Actinobacteria	Actinobacteria	Actinomycetales	Corynebacteriaceae	Corynebacterium	afermentans
42	Actinobacteria	Actinobacteria	Actinomycetales	Corynebacteriaceae	Corynebacterium	amycolatum
42	Actinobacteria	Actinobacteria	Actinomycetales	Corynebacteriaceae	Corynebacterium	coyleae
42	Actinobacteria	Actinobacteria	Actinomycetales	Corynebacteriaceae	Corynebacterium	durum
42	Actinobacteria	Actinobacteria	Actinomycetales	Corynebacteriaceae	Corynebacterium	durum
42	Actinobacteria	Actinobacteria	Actinomycetales	Corynebacteriaceae	Corynebacterium	durum
42	Actinobacteria	Actinobacteria	Actinomycetales	Corynebacteriaceae	Corynebacterium	kroppenstedtii
42	Actinobacteria	Actinobacteria	Actinomycetales	Corynebacteriaceae	Corynebacterium	kroppenstedtii
42	Actinobacteria	Actinobacteria	Actinomycetales	Corynebacteriaceae	Corynebacterium	kroppenstedtii
42	Actinobacteria	Actinobacteria	Actinomycetales	Corynebacteriaceae	Corynebacterium	matruchotii
42	Actinobacteria	Actinobacteria	Actinomycetales	Corynebacteriaceae	Corynebacterium	sp.
42	Actinobacteria	Actinobacteria	Actinomycetales	Corynebacteriaceae	Corynebacterium	tuberculostearicum
42	Actinobacteria	Actinobacteria	Actinomycetales	Corynebacteriaceae	Corynebacterium	tuberculostearicum
42	Actinobacteria	Actinobacteria	Actinomycetales	Corynebacteriaceae	Corynebacterium	tuberculostearicum
42	Actinobacteria	Actinobacteria	Actinomycetales	Corynebacteriaceae	Corynebacterium	tuscaniense
42	Actinobacteria	Actinobacteria	Actinomycetales	Corynebacteriaceae	Corynebacterium	urealyticum
42	Proteobacteria	Betaproteobacteria	Burkholderiales	Burkholderiaceae	Cupriavidus	(slash calls)
42	Proteobacteria	Betaproteobacteria	Burkholderiales	Burkholderiaceae	Cupriavidus	necator
42	Proteobacteria	Betaproteobacteria	Rhodocyclales	Rhodocyclaceae	Dechloromonas	agitata
42	Proteobacteria	Betaproteobacteria	Rhodocyclales	Rhodocyclaceae	Dechloromonas	agitata
42	Proteobacteria	Betaproteobacteria	Rhodocyclales	Rhodocyclaceae	Dechloromonas	sp.
42	Actinobacteria	Actinobacteria	Actinomycetales	Demequinaceae	Demequina	(genus level ID only)
42	Proteobacteria	Betaproteobacteria	Burkholderiales	Comamonadaceae	Diaphorobacter	nitroreducens
42	Proteobacteria	Betaproteobacteria	Burkholderiales	Comamonadaceae	Diaphorobacter	oryzae
42	Proteobacteria	Gammaproteobacteria	Xanthomonadales	Xanthomonadaceae	Dokdonella	(genus level ID only)
42	Proteobacteria	Betaproteobacteria	Burkholderiales	Oxalobacteraceae	Duganella	sp.
42	Proteobacteria	Gammaproteobacteria	Pseudomonadales	Moraxellaceae	Enhydrobacter	aerosaccus
42	Proteobacteria	Gammaproteobacteria	Enterobacteriales	Enterobacteriaceae	Enterobacter	sacchari
42	Firmicutes	Bacilli	Lactobacillales	Enterococcaceae	Enterococcus	mundtii
42	Firmicutes	Clostridia	Clostridiales	Eubacteriaceae	Eubacterium	brachy
42	Firmicutes	Clostridia	Clostridiales	Eubacteriaceae	Eubacterium	brachy
42	Firmicutes	Clostridia	Clostridiales	Eubacteriaceae	Eubacterium	ramulus
42	Firmicutes	Clostridia	Clostridiales	Eubacteriaceae	Eubacterium	saphenum
42	Firmicutes	Clostridia	Clostridiales	Eubacteriaceae	Eubacterium	saphenum
42	Firmicutes	Bacilli	Lactobacillales	Aerococcaceae	Facklamia	tabacinasalis
42	Firmicutes	Clostridia	Clostridiales	Ruminococcaceae	Faecalibacterium	prausnitzii
42	Firmicutes	Clostridia	Clostridiales	Peptostreptococcaceae	Filifactor	alocis
42	Firmicutes	Clostridia	Clostridiales	Peptostreptococcaceae	Filifactor	alocis
42	Firmicutes	Clostridia	Clostridiales	Clostridiales Family XI. Incertae Sedis	Finegoldia	magna
42	Bacteroidetes	Flavobacteriia	Flavobacteriales	Flavobacteriaceae	Flavobacterium	(slash calls)
42	Bacteroidetes	Flavobacteriia	Flavobacteriales	Flavobacteriaceae	Flavobacterium	(slash calls)
42	Bacteroidetes	Flavobacteriia	Flavobacteriales	Flavobacteriaceae	Flavobacterium	oncorhynchi
42	Fusobacteria	Fusobacteriia	Fusobacteriales	Fusobacteriaceae	Fusobacterium	nucleatum
42	Proteobacteria	Gammaproteobacteria	Pasteurellales	Pasteurellaceae	Gallibacterium	(genus level ID only)
42	Actinobacteria	Actinobacteria	Bifidobacteriales	Bifidobacteriaceae	Gardnerella	vaginalis
42	Actinobacteria	Actinobacteria	Bifidobacteriales	Bifidobacteriaceae	Gardnerella	vaginalis
42	Actinobacteria	Actinobacteria	Bifidobacteriales	Bifidobacteriaceae	Gardnerella	vaginalis
42	Actinobacteria	Actinobacteria	Bifidobacteriales	Bifidobacteriaceae	Gardnerella	vaginalis
42	Firmicutes	Bacilli	Bacillales	Bacillales incertae sedis	Gemella	(slash calls)
42	Firmicutes	Bacilli	Bacillales	Bacillales incertae sedis	Gemella	(slash calls)
42	Firmicutes	Bacilli	Bacillales	Bacillales incertae sedis	Gemella	haemolysans
42	Firmicutes	Bacilli	Bacillales	Bacillales incertae sedis	Gemella	haemolysans
42	Firmicutes	Bacilli	Bacillales	Bacillaceae	Geobacillus	(slash calls)
42	Proteobacteria	Betaproteobacteria	Burkholderiales	Comamonadaceae	Giesbergeria	(slash calls)
42	Firmicutes	Bacilli	Lactobacillales	Aerococcaceae	Globicatella	(genus level ID only)
42	Firmicutes	Bacilli	Lactobacillales	Carnobacteriaceae	Granulicatella	(slash calls)
42	Firmicutes	Bacilli	Lactobacillales	Carnobacteriaceae	Granulicatella	adiacens
42	Firmicutes	Bacilli	Lactobacillales	Carnobacteriaceae	Granulicatella	adiacens
42	Firmicutes	Bacilli	Lactobacillales	Carnobacteriaceae	Granulicatella	adiacens
42	Firmicutes	Bacilli	Lactobacillales	Carnobacteriaceae	Granulicatella	elegans
42	Firmicutes	Bacilli	Lactobacillales	Carnobacteriaceae	Granulicatella	elegans
42	Proteobacteria	Gammaproteobacteria	Pasteurellales	Pasteurellaceae	Haemophilus	(slash calls)
42	Proteobacteria	Gammaproteobacteria	Pasteurellales	Pasteurellaceae	Haemophilus	(slash calls)
42	Proteobacteria	Gammaproteobacteria	Pasteurellales	Pasteurellaceae	Haemophilus	(slash calls)
42	Proteobacteria	Gammaproteobacteria	Pasteurellales	Pasteurellaceae	Haemophilus	(slash calls)
42	Proteobacteria	Gammaproteobacteria	Pasteurellales	Pasteurellaceae	Haemophilus	aegyptius
42	Proteobacteria	Gammaproteobacteria	Pasteurellales	Pasteurellaceae	Haemophilus	haemolyticus
42	Proteobacteria	Gammaproteobacteria	Pasteurellales	Pasteurellaceae	Haemophilus	parainfluenzae
42	Proteobacteria	Gammaproteobacteria	Pasteurellales	Pasteurellaceae	Haemophilus	parainfluenzae
42	Proteobacteria	Gammaproteobacteria	Pasteurellales	Pasteurellaceae	Haemophilus	sputorum
42	Firmicutes	Clostridia	Clostridiales	unclassified Clostridiales	Howardella	(genus level ID only)
42	Proteobacteria	Betaproteobacteria	Hydrogenophilales	Hydrogenophilaceae	Hydrogenophilus	(slash calls)
42	Proteobacteria	Betaproteobacteria	Hydrogenophilales	Hydrogenophilaceae	Hydrogenophilus	thermoluteolus
42	Proteobacteria	Alphaproteobacteria	Rhizobiales	Hyphomicrobiaceae	Hyphomicrobium	(genus level ID only)
42	Proteobacteria	Alphaproteobacteria	Rhizobiales	Hyphomicrobiaceae	Hyphomicrobium	sp.
42	Actinobacteria	Actinobacteria	Acidimicrobiales	Iamiaceae	Iamia	sp.
42	Proteobacteria	Betaproteobacteria	Neisseriales	Neisseriaceae	Kingella	(genus level ID only)
42	Proteobacteria	Betaproteobacteria	Neisseriales	Neisseriaceae	Kingella	denitrificans
42	Proteobacteria	Gammaproteobacteria	Enterobacteriales	Enterobacteriaceae	Klebsiella	(slash calls)
42	Proteobacteria	Gammaproteobacteria	Enterobacteriales	Enterobacteriaceae	Klebsiella	variicola
42	Actinobacteria	Actinobacteria	Actinomycetales	Micrococcaceae	Kocuria	palustris
42	Firmicutes	Bacilli	Lactobacillales	Lactobacillaceae	Lactobacillus	(slash calls)
42	Firmicutes	Bacilli	Lactobacillales	Lactobacillaceae	Lactobacillus	(slash calls)
42	Firmicutes	Bacilli	Lactobacillales	Streptococcaceae	Lactococcus	lactis
42	Proteobacteria	Betaproteobacteria	Burkholderiales	Burkholderiaceae	Lautropia	(genus level ID only)
42	Proteobacteria	Betaproteobacteria	Burkholderiales	Burkholderiaceae	Lautropia	(slash calls)
42	Proteobacteria	Betaproteobacteria	Burkholderiales	Burkholderiaceae	Lautropia	(slash calls)
42	Proteobacteria	Gammaproteobacteria	Legionellales	Legionellaceae	Legionella	(genus level ID only)
42	Fusobacteria	Fusobacteriia	Fusobacteriales	Leptotrichiaceae	Leptotrichia	buccalis
42	Firmicutes	Bacilli	Lactobacillales	Leuconostocaceae	Leuconostoc	carnosum
42	Proteobacteria	Gammaproteobacteria	Pasteurellales	Pasteurellaceae	Mannheimia	caviae
42	Proteobacteria	Gammaproteobacteria	Pasteurellales	Pasteurellaceae	Mannheimia	varigena
42	Actinobacteria	Actinobacteria	Actinomycetales	Nocardioidaceae	Marmoricola	(slash calls)
42	Proteobacteria	Betaproteobacteria	Burkholderiales	Oxalobacteraceae	Massilia	(slash calls)
42	Proteobacteria	Betaproteobacteria	Burkholderiales	Oxalobacteraceae	Massilia	sp.
42	Proteobacteria	Alphaproteobacteria	Rhizobiales	Methylobacteriaceae	Methylobacterium	(slash calls)
42	Proteobacteria	Alphaproteobacteria	Rhizobiales	Methylobacteriaceae	Methylobacterium	(slash calls)
42	Proteobacteria	Betaproteobacteria	Methylophilales	Methylophilaceae	Methylotenera	(genus level ID only)
42	Actinobacteria	Actinobacteria	Actinomycetales	Microbacteriaceae	Microbacterium	(slash calls)
42	Actinobacteria	Actinobacteria	Actinomycetales	Microbacteriaceae	Microbacterium	ginsengisoli
42	Actinobacteria	Actinobacteria	Actinomycetales	Microbacteriaceae	Microbacterium	ginsengisoli
42	Actinobacteria	Actinobacteria	Actinomycetales	Micrococcaceae	Micrococcus	(slash calls)
42	Actinobacteria	Actinobacteria	Actinomycetales	Micrococcaceae	Micrococcus	lylae
42	Actinobacteria	Actinobacteria	Actinomycetales	Micromonosporaceae	Micromonospora	(slash calls)
42	Actinobacteria	Actinobacteria	Actinomycetales	Geodermatophilaceae	Modestobacter	(genus level ID only)
42	Firmicutes	Clostridia	Clostridiales	Clostridiales Family XIII. Incertae Sedis	Mogibacterium	(slash calls)
42	Proteobacteria	Gammaproteobacteria	Pseudomonadales	Moraxellaceae	Moraxella	osloensis
42	Proteobacteria	Gammaproteobacteria	Enterobacteriales	Enterobacteriaceae	Morganella	morganii
42	Bacteroidetes	Sphingobacteriia	Sphingobacteriales	Sphingobacteriaceae	Mucilaginibacter	(genus level ID only)
42	Proteobacteria	Betaproteobacteria	Neisseriales	Neisseriaceae	Neisseria	(slash calls)
42	Proteobacteria	Betaproteobacteria	Neisseriales	Neisseriaceae	Neisseria	(slash calls)
42	Proteobacteria	Betaproteobacteria	Neisseriales	Neisseriaceae	Neisseria	(slash calls)
42	Proteobacteria	Betaproteobacteria	Neisseriales	Neisseriaceae	Neisseria	(slash calls)
42	Proteobacteria	Betaproteobacteria	Neisseriales	Neisseriaceae	Neisseria	elongata
42	Proteobacteria	Betaproteobacteria	Neisseriales	Neisseriaceae	Neisseria	flavescens
42	Proteobacteria	Betaproteobacteria	Neisseriales	Neisseriaceae	Neisseria	oralis
42	Proteobacteria	Betaproteobacteria	Neisseriales	Neisseriaceae	Neisseria	oralis
42	Proteobacteria	Betaproteobacteria	Neisseriales	Neisseriaceae	Neisseria	subflava
42	Nitrospirae	Nitrospira	Nitrospirales	Nitrospiraceae	Nitrospira	cf.
42	Actinobacteria	Actinobacteria	Actinomycetales	Nocardioidaceae	Nocardioides	(genus level ID only)
42	Actinobacteria	Actinobacteria	Actinomycetales	Nocardioidaceae	Nocardioides	(slash calls)
42	Firmicutes	Bacilli	Bacillales	Staphylococcaceae	Nosocomiicoccus	ampullae
42	Firmicutes	Bacilli	Bacillales	Staphylococcaceae	Nosocomiicoccus	ampullae
42	Bacteroidetes	Bacteroidia	Bacteroidales	Porphyromonadaceae	Odoribacter	splanchnicus
42	Proteobacteria	Gammaproteobacteria	Enterobacteriales	Enterobacteriaceae	Pantoea	agglomerans
42	Proteobacteria	Alphaproteobacteria	Rhodobacterales	Rhodobacteraceae	Paracoccus	sp.
42	Firmicutes	Clostridia	Clostridiales	Clostridiales Family XI. Incertae Sedis	Parvimonas	micra
42	Firmicutes	Clostridia	Clostridiales	Clostridiales Family XI. Incertae Sedis	Parvimonas	micra
42	Firmicutes	Clostridia	Clostridiales	Clostridiales Family XI. Incertae Sedis	Parvimonas	micra
42	Proteobacteria	Gammaproteobacteria	Pasteurellales	Pasteurellaceae	Pasteurella	(genus level ID only)
42	Bacteroidetes	Sphingobacteriia	Sphingobacteriales	Sphingobacteriaceae	Pedobacter	metabolipauper
42	Proteobacteria	Betaproteobacteria	Burkholderiales	Comamonadaceae	Pelomonas	puraquae
42	Proteobacteria	Alphaproteobacteria	Rhodospirillales	Rhodospirillaceae	Phaeospirillum	(genus level ID only)
42	Proteobacteria	Alphaproteobacteria	Caulobacterales	Caulobacteraceae	Phenylobacterium	(slash calls)
42	Proteobacteria	Alphaproteobacteria	Caulobacterales	Caulobacteraceae	Phenylobacterium	immobile
42	Proteobacteria	Betaproteobacteria	Burkholderiales	Comamonadaceae	Polaromonas	(slash calls)
42	Proteobacteria	Betaproteobacteria	Burkholderiales	Comamonadaceae	Polaromonas	sp.
42	Bacteroidetes	Bacteroidia	Bacteroidales	Porphyromonadaceae	Porphyromonas	(genus level ID only)
42	Bacteroidetes	Bacteroidia	Bacteroidales	Porphyromonadaceae	Porphyromonas	catoniae
42	Bacteroidetes	Bacteroidia	Bacteroidales	Porphyromonadaceae	Porphyromonas	gingivalis
42	Bacteroidetes	Bacteroidia	Bacteroidales	Porphyromonadaceae	Porphyromonas	gingivalis
42	Bacteroidetes	Bacteroidia	Bacteroidales	Prevotellaceae	Prevotella	(slash calls)
42	Bacteroidetes	Bacteroidia	Bacteroidales	Prevotellaceae	Prevotella	(slash calls)
42	Bacteroidetes	Bacteroidia	Bacteroidales	Prevotellaceae	Prevotella	bivia
42	Bacteroidetes	Bacteroidia	Bacteroidales	Prevotellaceae	Prevotella	bivia
42	Bacteroidetes	Bacteroidia	Bacteroidales	Prevotellaceae	Prevotella	copri
42	Bacteroidetes	Bacteroidia	Bacteroidales	Prevotellaceae	Prevotella	copri
42	Bacteroidetes	Bacteroidia	Bacteroidales	Prevotellaceae	Prevotella	genomosp.
42	Bacteroidetes	Bacteroidia	Bacteroidales	Prevotellaceae	Prevotella	genomosp.
42	Bacteroidetes	Bacteroidia	Bacteroidales	Prevotellaceae	Prevotella	histicola
42	Bacteroidetes	Bacteroidia	Bacteroidales	Prevotellaceae	Prevotella	intermedia
42	Bacteroidetes	Bacteroidia	Bacteroidales	Prevotellaceae	Prevotella	intermedia
42	Bacteroidetes	Bacteroidia	Bacteroidales	Prevotellaceae	Prevotella	loescheii
42	Bacteroidetes	Bacteroidia	Bacteroidales	Prevotellaceae	Prevotella	maculosa
42	Bacteroidetes	Bacteroidia	Bacteroidales	Prevotellaceae	Prevotella	melaninogenica
42	Bacteroidetes	Bacteroidia	Bacteroidales	Prevotellaceae	Prevotella	sp.
42	Bacteroidetes	Bacteroidia	Bacteroidales	Prevotellaceae	Prevotella	stercorea
42	Bacteroidetes	Bacteroidia	Bacteroidales	Prevotellaceae	Prevotella	timonensis
42	Bacteroidetes	Bacteroidia	Bacteroidales	Prevotellaceae	Prevotella	veroralis
42	Actinobacteria	Actinobacteria	Actinomycetales	Propionibacteriaceae	Propionibacterium	acnes
42	Actinobacteria	Actinobacteria	Actinomycetales	Propionibacteriaceae	Propionibacterium	acnes
42	Actinobacteria	Actinobacteria	Actinomycetales	Propionibacteriaceae	Propionibacterium	acnes
42	Actinobacteria	Actinobacteria	Actinomycetales	Propionibacteriaceae	Propionibacterium	granulosum
42	Actinobacteria	Actinobacteria	Actinomycetales	Propionibacteriaceae	Propionibacterium	granulosum
42	Actinobacteria	Actinobacteria	Actinomycetales	Propionibacteriaceae	Propionibacterium	granulosum
42	Actinobacteria	Actinobacteria	Actinomycetales	Propionibacteriaceae	Propionibacterium	granulosum
42	Actinobacteria	Actinobacteria	Actinomycetales	Propionibacteriaceae	Propionibacterium	propionicum
42	Proteobacteria	Gammaproteobacteria	Enterobacteriales	Enterobacteriaceae	Proteus	mirabilis
42	Proteobacteria	Deltaproteobacteria	Myxococcales	Nannocystaceae	Pseudenhygromyxa	(genus level ID only)
42	Proteobacteria	Gammaproteobacteria	Pseudomonadales	Pseudomonadaceae	Pseudomonas	(slash calls)
42	Proteobacteria	Gammaproteobacteria	Xanthomonadales	Xanthomonadaceae	Pseudomonas	(slash calls)
42	Proteobacteria	Gammaproteobacteria	Pseudomonadales	Pseudomonadaceae	Pseudomonas	(slash calls)
42	Proteobacteria	Gammaproteobacteria	Pseudomonadales	Pseudomonadaceae	Pseudomonas	aeruginosa
42	Proteobacteria	Betaproteobacteria	Burkholderiales	Burkholderiaceae	Ralstonia	(slash calls)
42	Proteobacteria	Alphaproteobacteria	Rhizobiales	Rhizobiaceae	Rhizobium	(genus level ID only)
42	Proteobacteria	Alphaproteobacteria	Rhizobiales	Rhizobiaceae	Rhizobium	(slash calls)
42	Proteobacteria	Alphaproteobacteria	Rhizobiales	Rhizobiaceae	Rhizobium	larrymoorei
42	Actinobacteria	Actinobacteria	Actinomycetales	Micrococcaceae	Rothia	(slash calls)
42	Actinobacteria	Actinobacteria	Actinomycetales	Micrococcaceae	Rothia	aeria
42	Actinobacteria	Actinobacteria	Actinomycetales	Micrococcaceae	Rothia	aeria
42	Actinobacteria	Actinobacteria	Actinomycetales	Micrococcaceae	Rothia	aeria
42	Actinobacteria	Actinobacteria	Actinomycetales	Micrococcaceae	Rothia	dentocariosa
42	Actinobacteria	Actinobacteria	Actinomycetales	Micrococcaceae	Rothia	dentocariosa
42	Actinobacteria	Actinobacteria	Actinomycetales	Micrococcaceae	Rothia	mucilaginosa
42	Actinobacteria	Actinobacteria	Actinomycetales	Micrococcaceae	Rothia	mucilaginosa
42	Actinobacteria	Actinobacteria	Rubrobacterales	Rubrobacteraceae	Rubrobacter	(genus level ID only)
42	Actinobacteria	Actinobacteria	Rubrobacterales	Rubrobacteraceae	Rubrobacter	xylanophilus
42	Actinobacteria	Actinobacteria	Rubrobacterales	Rubrobacteraceae	Rubrobacter	xylanophilus
42	Actinobacteria	Actinobacteria	Rubrobacterales	Rubrobacteraceae	Rubrobacter	xylanophilus
42	Bacteroidetes	Flavobacteriia	Flavobacteriales	Flavobacteriaceae	Salinimicrobium	(genus level ID only)
42	Proteobacteria	Gammaproteobacteria	Enterobacteriales	Enterobacteriaceae	Serratia	(slash calls)
42	Proteobacteria	Gammaproteobacteria	Alteromonadales	Shewanellaceae	Shewanella	(slash calls)
42	Proteobacteria	Betaproteobacteria	Neisseriales	Neisseriaceae	Snodgrassella	(genus level ID only)
42	Proteobacteria	Betaproteobacteria	Burkholderiales	unclassified Burkholderiales	Sphaerotilus	montanus
42	Proteobacteria	Alphaproteobacteria	Sphingomonadales	Sphingomonadaceae	Sphingobium	(slash calls)
42	Proteobacteria	Alphaproteobacteria	Sphingomonadales	Sphingomonadaceae	Sphingomonas	(slash calls)
42	Proteobacteria	Alphaproteobacteria	Sphingomonadales	Sphingomonadaceae	Sphingomonas	(slash calls)
42	Proteobacteria	Alphaproteobacteria	Sphingomonadales	Sphingomonadaceae	Sphingomonas	glacialis
42	Proteobacteria	Alphaproteobacteria	Sphingomonadales	Sphingomonadaceae	Sphingomonas	pseudosanguinis
42	Spirochaetes	Spirochaetia	Spirochaetales	Spirochaetaceae	Spirochaeta	zuelzerae
42	Firmicutes	Bacilli	Bacillales	Staphylococcaceae	Staphylococcus	(slash calls)
42	Firmicutes	Bacilli	Bacillales	Staphylococcaceae	Staphylococcus	(slash calls)
42	Firmicutes	Bacilli	Bacillales	Staphylococcaceae	Staphylococcus	(slash calls)
42	Firmicutes	Bacilli	Bacillales	Staphylococcaceae	Staphylococcus	(slash calls)
42	Firmicutes	Bacilli	Bacillales	Staphylococcaceae	Staphylococcus	auricularis
42	Firmicutes	Bacilli	Bacillales	Staphylococcaceae	Staphylococcus	auricularis
42	Firmicutes	Bacilli	Bacillales	Staphylococcaceae	Staphylococcus	capitis
42	Firmicutes	Bacilli	Bacillales	Staphylococcaceae	Staphylococcus	epidermidis
42	Firmicutes	Bacilli	Bacillales	Staphylococcaceae	Staphylococcus	epidermidis
42	Firmicutes	Bacilli	Bacillales	Staphylococcaceae	Staphylococcus	hominis
42	Firmicutes	Bacilli	Bacillales	Staphylococcaceae	Staphylococcus	jettensis
42	Firmicutes	Bacilli	Bacillales	Staphylococcaceae	Staphylococcus	warneri
42	Proteobacteria	Gammaproteobacteria	Xanthomonadales	Xanthomonadaceae	Stenotrophomonas	chelatiphaga
42	Firmicutes	Bacilli	Lactobacillales	Streptococcaceae	Streptococcus	(genus level ID only)
42	Firmicutes	Bacilli	Lactobacillales	Streptococcaceae	Streptococcus	(genus level ID only)
42	Firmicutes	Bacilli	Lactobacillales	Streptococcaceae	Streptococcus	(slash calls)
42	Firmicutes	Bacilli	Lactobacillales	Streptococcaceae	Streptococcus	(slash calls)
42	Firmicutes	Bacilli	Lactobacillales	Streptococcaceae	Streptococcus	(slash calls)
42	Firmicutes	Bacilli	Lactobacillales	Streptococcaceae	Streptococcus	(slash calls)
42	Firmicutes	Bacilli	Lactobacillales	Streptococcaceae	Streptococcus	gordonii
42	Firmicutes	Bacilli	Lactobacillales	Streptococcaceae	Streptococcus	intermedius
42	Firmicutes	Bacilli	Lactobacillales	Streptococcaceae	Streptococcus	lactarius
42	Firmicutes	Bacilli	Lactobacillales	Streptococcaceae	Streptococcus	mitis
42	Firmicutes	Bacilli	Lactobacillales	Streptococcaceae	Streptococcus	pseudopneumoniae
42	Firmicutes	Bacilli	Lactobacillales	Streptococcaceae	Streptococcus	salivarius
42	Firmicutes	Bacilli	Lactobacillales	Streptococcaceae	Streptococcus	sanguinis
42	Firmicutes	Bacilli	Lactobacillales	Streptococcaceae	Streptococcus	sinensis
42	Actinobacteria	Actinobacteria	Actinomycetales	Streptomycetaceae	Streptomyces	(slash calls)
42	Proteobacteria	Gammaproteobacteria	Xanthomonadales	Xanthomonadaceae	Thermomonas	(genus level ID only)
42	Proteobacteria	Gammaproteobacteria	Xanthomonadales	Xanthomonadaceae	Thermomonas	koreensis
42	Actinobacteria	Actinobacteria	Bifidobacteriales	unclassified Bifidobacteriales	Turicella	otitidis
42	Actinobacteria	Actinobacteria	Bifidobacteriales	unclassified Bifidobacteriales	Turicella	otitidis
42	Actinobacteria	Actinobacteria	Bifidobacteriales	unclassified Bifidobacteriales	Turicella	otitidis
42	Firmicutes	Clostridia	Clostridiales	Veillonellaceae	Veillonella	(genus level ID only)
42	Firmicutes	Negativicutes	Selenomonadales	Veillonellaceae	Veillonella	(slash calls)
42	Firmicutes	Negativicutes	Selenomonadales	Veillonellaceae	Veillonella	alcalescens
42	Firmicutes	Negativicutes	Selenomonadales	Veillonellaceae	Veillonella	alcalescens
42	Firmicutes	Negativicutes	Selenomonadales	Veillonellaceae	Veillonella	parvula
42	Proteobacteria	Alphaproteobacteria	Rickettsiales	Anaplasmataceae	Wolbachia	(slash calls)
42	Proteobacteria	Alphaproteobacteria	Rickettsiales	Anaplasmataceae	Wolbachia	pipientis
43	Proteobacteria	Betaproteobacteria	Burkholderiales	Comamonadaceae	Acidovorax	caeni
43	Proteobacteria	Gammaproteobacteria	Pseudomonadales	Moraxellaceae	Acinetobacter	(slash calls)
43	Proteobacteria	Gammaproteobacteria	Pseudomonadales	Moraxellaceae	Acinetobacter	junii
43	Bacteroidetes	Flavobacteriia	Flavobacteriales	Flavobacteriaceae	Cloacibacterium	normanense
43	Actinobacteria	Actinobacteria	Actinomycetales	Corynebacteriaceae	Corynebacterium	(genus level ID only)
43	Proteobacteria	Betaproteobacteria	Burkholderiales	Burkholderiaceae	Cupriavidus	(slash calls)
43	Proteobacteria	Betaproteobacteria	Burkholderiales	Burkholderiaceae	Cupriavidus	necator
43	Proteobacteria	Betaproteobacteria	Burkholderiales	Comamonadaceae	Diaphorobacter	nitroreducens
43	Proteobacteria	Betaproteobacteria	Burkholderiales	Comamonadaceae	Diaphorobacter	oryzae
43	Actinobacteria	Actinobacteria	Actinomycetales	Microbacteriaceae	Microbacterium	ginsengisoli
43	Proteobacteria	Gammaproteobacteria	Pasteurellales	Pasteurellaceae	Pasteurella	(genus level ID only)
43	Proteobacteria	Betaproteobacteria	Burkholderiales	Comamonadaceae	Pelomonas	puraquae
43	Actinobacteria	Actinobacteria	Actinomycetales	Propionibacteriaceae	Propionibacterium	acnes
43	Actinobacteria	Actinobacteria	Actinomycetales	Propionibacteriaceae	Propionibacterium	acnes
43	Proteobacteria	Gammaproteobacteria	Pseudomonadales	Pseudomonadaceae	Pseudomonas	(slash calls)
43	Proteobacteria	Betaproteobacteria	Neisseriales	Neisseriaceae	Snodgrassella	(genus level ID only)
43	Tenericutes	Mollicutes	Entomoplasmatales	Spiroplasmataceae	Spiroplasma	(genus level ID only)
43	Tenericutes	Mollicutes	Entomoplasmatales	Spiroplasmataceae	Spiroplasma	ixodetis
43	Tenericutes	Mollicutes	Entomoplasmatales	Spiroplasmataceae	Spiroplasma	ixodetis
43	Tenericutes	Mollicutes	Entomoplasmatales	Spiroplasmataceae	Spiroplasma	sp.
43	Firmicutes	Bacilli	Bacillales	Staphylococcaceae	Staphylococcus	(slash calls)
43	Firmicutes	Bacilli	Bacillales	Staphylococcaceae	Staphylococcus	(slash calls)
43	Firmicutes	Bacilli	Bacillales	Staphylococcaceae	Staphylococcus	(slash calls)
43	Proteobacteria	Alphaproteobacteria	Rickettsiales	Anaplasmataceae	Wolbachia	(genus level ID only)
43	Proteobacteria	Alphaproteobacteria	Rickettsiales	Anaplasmataceae	Wolbachia	(genus level ID only)
43	Proteobacteria	Alphaproteobacteria	Rickettsiales	Anaplasmataceae	Wolbachia	(slash calls)
43	Proteobacteria	Alphaproteobacteria	Rickettsiales	Anaplasmataceae	Wolbachia	(slash calls)
43	Proteobacteria	Alphaproteobacteria	Rickettsiales	Anaplasmataceae	Wolbachia	pipientis
43	Proteobacteria	Alphaproteobacteria	Rickettsiales	Anaplasmataceae	Wolbachia	pipientis
43	Proteobacteria	Alphaproteobacteria	Rickettsiales	Anaplasmataceae	Wolbachia	pipientis
43	Proteobacteria	Alphaproteobacteria	Rickettsiales	Rickettsiaceae	Wolbachia	Wolbachia endosymbiont of Chorthippus parallelus
44	Proteobacteria	Gammaproteobacteria	Pseudomonadales	Moraxellaceae	Acinetobacter	(slash calls)
44	Proteobacteria	Gammaproteobacteria	Pseudomonadales	Moraxellaceae	Acinetobacter	junii
44	Proteobacteria	Alphaproteobacteria	Rhizobiales	Bartonellaceae	Bartonella	(slash calls)
44	Proteobacteria	Alphaproteobacteria	Rhizobiales	Bartonellaceae	Bartonella	(slash calls)
44	Proteobacteria	Alphaproteobacteria	Rhizobiales	Bartonellaceae	Bartonella	henselae
44	Proteobacteria	Alphaproteobacteria	Rhizobiales	Bartonellaceae	Bartonella	henselae
44	Bacteroidetes	Flavobacteriia	Flavobacteriales	Flavobacteriaceae	Elizabethkingia	(slash calls)
44	Bacteroidetes	Flavobacteriia	Flavobacteriales	Flavobacteriaceae	Elizabethkingia	(slash calls)
44	Bacteroidetes	Flavobacteriia	Flavobacteriales	Flavobacteriaceae	Elizabethkingia	miricola
44	Firmicutes	Clostridia	Clostridiales	Clostridiales Family XI. Incertae Sedis	Finegoldia	magna
44	Actinobacteria	Actinobacteria	Bifidobacteriales	Bifidobacteriaceae	Gardnerella	vaginalis
44	Actinobacteria	Actinobacteria	Bifidobacteriales	Bifidobacteriaceae	Gardnerella	vaginalis
44	Firmicutes	Bacilli	Lactobacillales	Lactobacillaceae	Lactobacillus	iners
44	Firmicutes	Bacilli	Lactobacillales	Lactobacillaceae	Lactobacillus	iners
44	Firmicutes	Negativicutes	Selenomonadales	Veillonellaceae	Megasphaera	(genus level ID only)
44	Firmicutes	Negativicutes	Selenomonadales	Veillonellaceae	Megasphaera	sp.
44	Actinobacteria	Actinobacteria	Coriobacteriales	Coriobacteriaceae	Olsenella	umbonata
44	Bacteroidetes	Bacteroidia	Bacteroidales	Prevotellaceae	Prevotella	timonensis
44	Bacteroidetes	Bacteroidia	Bacteroidales	Prevotellaceae	Prevotella	timonensis
44	Proteobacteria	Betaproteobacteria	Neisseriales	Neisseriaceae	Snodgrassella	(genus level ID only)
44	Firmicutes	Bacilli	Lactobacillales	Streptococcaceae	Streptococcus	(slash calls)
44	Proteobacteria	Alphaproteobacteria	Rickettsiales	Anaplasmataceae	Wolbachia	(genus level ID only)
44	Proteobacteria	Alphaproteobacteria	Rickettsiales	Anaplasmataceae	Wolbachia	(genus level ID only)
44	Proteobacteria	Alphaproteobacteria	Rickettsiales	Anaplasmataceae	Wolbachia	(slash calls)
44	Proteobacteria	Alphaproteobacteria	Rickettsiales	Anaplasmataceae	Wolbachia	(slash calls)
44	Proteobacteria	Alphaproteobacteria	Rickettsiales	Anaplasmataceae	Wolbachia	pipientis
44	Proteobacteria	Alphaproteobacteria	Rickettsiales	Anaplasmataceae	Wolbachia	pipientis
44	Proteobacteria	Alphaproteobacteria	Rickettsiales	Anaplasmataceae	Wolbachia	pipientis
45	Firmicutes	Bacilli	Lactobacillales	Aerococcaceae	Abiotrophia	defectiva
45	Firmicutes	Bacilli	Lactobacillales	Aerococcaceae	Abiotrophia	defectiva
45	Proteobacteria	Betaproteobacteria	Burkholderiales	Comamonadaceae	Acidovorax	(slash calls)
45	Proteobacteria	Betaproteobacteria	Burkholderiales	Comamonadaceae	Acidovorax	caeni
45	Proteobacteria	Betaproteobacteria	Burkholderiales	Comamonadaceae	Acidovorax	sp.
45	Proteobacteria	Gammaproteobacteria	Pseudomonadales	Moraxellaceae	Acinetobacter	(slash calls)
45	Proteobacteria	Gammaproteobacteria	Pseudomonadales	Moraxellaceae	Acinetobacter	(slash calls)
45	Proteobacteria	Gammaproteobacteria	Pseudomonadales	Moraxellaceae	Acinetobacter	(slash calls)
45	Proteobacteria	Gammaproteobacteria	Pseudomonadales	Moraxellaceae	Acinetobacter	(slash calls)
45	Proteobacteria	Gammaproteobacteria	Pseudomonadales	Moraxellaceae	Acinetobacter	(slash calls)
45	Proteobacteria	Gammaproteobacteria	Pseudomonadales	Moraxellaceae	Acinetobacter	bouvetii
45	Proteobacteria	Gammaproteobacteria	Pseudomonadales	Moraxellaceae	Acinetobacter	gyllenbergii
45	Proteobacteria	Gammaproteobacteria	Pseudomonadales	Moraxellaceae	Acinetobacter	gyllenbergii
45	Proteobacteria	Gammaproteobacteria	Pseudomonadales	Moraxellaceae	Acinetobacter	johnsonii
45	Proteobacteria	Gammaproteobacteria	Pseudomonadales	Moraxellaceae	Acinetobacter	junii
45	Proteobacteria	Gammaproteobacteria	Pseudomonadales	Moraxellaceae	Acinetobacter	lwoffii
45	Proteobacteria	Gammaproteobacteria	Pseudomonadales	Moraxellaceae	Acinetobacter	sp.
45	Actinobacteria	Actinobacteria	Actinomycetales	Actinomycetaceae	Actinomyces	(genus level ID only)
45	Actinobacteria	Actinobacteria	Actinomycetales	Actinomycetaceae	Actinomyces	(slash calls)
45	Actinobacteria	Actinobacteria	Actinomycetales	Actinomycetaceae	Actinomyces	massiliensis
45	Actinobacteria	Actinobacteria	Actinomycetales	Actinomycetaceae	Actinomyces	naeslundii
45	Actinobacteria	Actinobacteria	Actinomycetales	Actinomycetaceae	Actinomyces	naeslundii
45	Actinobacteria	Actinobacteria	Actinomycetales	Actinomycetaceae	Actinomyces	odontolyticus
45	Actinobacteria	Actinobacteria	Actinomycetales	Actinomycetaceae	Actinomyces	oris
45	Actinobacteria	Actinobacteria	Actinomycetales	Actinomycetaceae	Actinomyces	sp.
45	Actinobacteria	Actinobacteria	Actinomycetales	Actinomycetaceae	Actinomyces	timonensis
45	Actinobacteria	Actinobacteria	Actinomycetales	Actinomycetaceae	Actinomyces	timonensis
45	Actinobacteria	Actinobacteria	Actinomycetales	Actinomycetaceae	Actinomyces	timonensis
45	Actinobacteria	Actinobacteria	Actinomycetales	Actinomycetaceae	Actinomyces	viscosus
45	Actinobacteria	Actinobacteria	Actinomycetales	Pseudonocardiaceae	Actinomycetospora	(genus level ID only)
45	Actinobacteria	Actinobacteria	Actinomycetales	Pseudonocardiaceae	Actinomycetospora	sp.
45	Firmicutes	Bacilli	Bacillales	Alicyclobacillaceae	Alicyclobacillus	(genus level ID only)
45	Firmicutes	Bacilli	Bacillales	Alicyclobacillaceae	Alicyclobacillus	(slash calls)
45	Firmicutes	Bacilli	Bacillales	Alicyclobacillaceae	Alicyclobacillus	acidocaldarius
45	Firmicutes	Bacilli	Bacillales	Alicyclobacillaceae	Alicyclobacillus	acidocaldarius
45	Firmicutes	Clostridia	Clostridiales	Clostridiales Family XI. Incertae Sedis	Anaerococcus	(slash calls)
45	Firmicutes	Clostridia	Clostridiales	Clostridiales Family XI. Incertae Sedis	Anaerococcus	octavius
45	Proteobacteria	Epsilonproteobacteria	Campylobacterales	Campylobacteraceae	Arcobacter	cryaerophilus
45	Proteobacteria	Epsilonproteobacteria	Campylobacterales	Campylobacteraceae	Arcobacter	venerupis
45	Actinobacteria	Actinobacteria	Actinomycetales	Micrococcaceae	Arthrobacter	(slash calls)
45	Proteobacteria	Alphaproteobacteria	Caulobacterales	Caulobacteraceae	Asticcacaulis	sp.
45	Actinobacteria	Coriobacteriia	Coriobacteriales	Coriobacteriaceae	Atopobium	(genus level ID only)
45	Firmicutes	Bacilli	Lactobacillales	Carnobacteriaceae	Atopostipes	(genus level ID only)
45	Firmicutes	Bacilli	Bacillales	Bacillaceae	Bacillus	(slash calls)
45	Firmicutes	Bacilli	Bacillales	Bacillaceae	Bacillus	sp.
45	Firmicutes	Bacilli	Bacillales	Bacillaceae	Bacillus	thermoamylovorans
45	Bacteroidetes	Bacteroidia	Bacteroidales	Bacteroidaceae	Bacteroides	vulgatus
45	Proteobacteria	Deltaproteobacteria	Bdellovibrionales	Bdellovibrionaceae	Bdellovibrio	(genus level ID only)
45	Actinobacteria	Actinobacteria	Actinomycetales	Geodermatophilaceae	Blastococcus	(slash calls)
45	Actinobacteria	Actinobacteria	Actinomycetales	Geodermatophilaceae	Blastococcus	saxobsidens
45	Proteobacteria	Alphaproteobacteria	Rhizobiales	Bradyrhizobiaceae	Bosea	(slash calls)
45	Actinobacteria	Actinobacteria	Actinomycetales	Dermabacteraceae	Brachybacterium	(slash calls)
45	Proteobacteria	Alphaproteobacteria	Rhizobiales	Bradyrhizobiaceae	Bradyrhizobium	sp.
45	Actinobacteria	Actinobacteria	Actinomycetales	Brevibacteriaceae	Brevibacterium	casei
45	Firmicutes	Bacilli	Bacillales	Listeriaceae	Brochothrix	thermosphacta
45	Proteobacteria	Epsilonproteobacteria	Campylobacterales	Campylobacteraceae	Campylobacter	(slash calls)
45	Proteobacteria	Gammaproteobacteria	Thiotrichales	Thiotrichaceae	Candidatus Marithrix	(genus level ID only)
45	Actinobacteria	Acidimicrobiia	Acidimicrobiales	Microthrixaceae	Candidatus Microthrix	parvicella
45	Acidobacteria	Solibacteres	Solibacterales	Solibacteraceae	Candidatus Solibacter	(genus level ID only)
45	Bacteroidetes	Flavobacteriia	Flavobacteriales	Flavobacteriaceae	Capnocytophaga	leadbetteri
45	Proteobacteria	Gammaproteobacteria	Cardiobacteriales	Cardiobacteriaceae	Cardiobacterium	hominis
45	Firmicutes	Bacilli	Lactobacillales	Carnobacteriaceae	Carnobacterium	(slash calls)
45	Actinobacteria	Actinobacteria	Actinomycetales	Catenulisporaceae	Catenulispora	graminis
45	Proteobacteria	Alphaproteobacteria	Caulobacterales	Caulobacteraceae	Caulobacter	(genus level ID only)
45	Proteobacteria	Alphaproteobacteria	Caulobacterales	Caulobacteraceae	Caulobacter	sp.
45	Proteobacteria	Gammaproteobacteria	Pseudomonadales	Pseudomonadaceae	Cellvibrio	(slash calls)
45	Proteobacteria	Gammaproteobacteria	Pseudomonadales	Pseudomonadaceae	Cellvibrio	gandavensis
45	Bacteroidetes	Flavobacteriia	Flavobacteriales	Flavobacteriaceae	Cloacibacterium	(slash calls)
45	Bacteroidetes	Flavobacteriia	Flavobacteriales	Flavobacteriaceae	Cloacibacterium	normanense
45	Firmicutes	Clostridia	Clostridiales	Clostridiaceae	Clostridium	(slash calls)
45	Firmicutes	Clostridia	Clostridiales	Clostridiaceae	Clostridium	sp.
45	Firmicutes	Clostridia	Clostridiales	Clostridiaceae	Clostridium	sp.
45	Proteobacteria	Betaproteobacteria	Burkholderiales	Comamonadaceae	Comamonas	(slash calls)
45	Proteobacteria	Betaproteobacteria	Burkholderiales	Comamonadaceae	Comamonas	aquatica
45	Actinobacteria	Actinobacteria	Actinomycetales	Corynebacteriaceae	Corynebacterium	(genus level ID only)
45	Actinobacteria	Actinobacteria	Actinomycetales	Corynebacteriaceae	Corynebacterium	(genus level ID only)
45	Actinobacteria	Actinobacteria	Actinomycetales	Corynebacteriaceae	Corynebacterium	(slash calls)
45	Actinobacteria	Actinobacteria	Actinomycetales	Corynebacteriaceae	Corynebacterium	durum
45	Actinobacteria	Actinobacteria	Actinomycetales	Corynebacteriaceae	Corynebacterium	kroppenstedtii
45	Actinobacteria	Actinobacteria	Actinomycetales	Corynebacteriaceae	Corynebacterium	matruchotii
45	Actinobacteria	Actinobacteria	Actinomycetales	Corynebacteriaceae	Corynebacterium	matruchotii
45	Actinobacteria	Actinobacteria	Actinomycetales	Corynebacteriaceae	Corynebacterium	pilbarense
45	Actinobacteria	Actinobacteria	Actinomycetales	Corynebacteriaceae	Corynebacterium	sp.
45	Actinobacteria	Actinobacteria	Actinomycetales	Corynebacteriaceae	Corynebacterium	tuberculostearicum
45	Actinobacteria	Actinobacteria	Actinomycetales	Corynebacteriaceae	Corynebacterium	tuberculostearicum
45	Actinobacteria	Actinobacteria	Actinomycetales	Corynebacteriaceae	Corynebacterium	tuberculostearicum
45	Actinobacteria	Actinobacteria	Actinomycetales	Corynebacteriaceae	Corynebacterium	tuberculostearicum
45	Proteobacteria	Betaproteobacteria	Burkholderiales	Burkholderiaceae	Cupriavidus	(slash calls)
45	Proteobacteria	Betaproteobacteria	Burkholderiales	Burkholderiaceae	Cupriavidus	necator
45	Proteobacteria	Betaproteobacteria	Burkholderiales	Comamonadaceae	Curvibacter	(genus level ID only)
45	Proteobacteria	Betaproteobacteria	Rhodocyclales	Rhodocyclaceae	Dechloromonas	(genus level ID only)
45	Proteobacteria	Betaproteobacteria	Rhodocyclales	Rhodocyclaceae	Dechloromonas	agitata
45	Proteobacteria	Alphaproteobacteria	Rhizobiales	Hyphomicrobiaceae	Devosia	(slash calls)
45	Proteobacteria	Betaproteobacteria	Burkholderiales	Comamonadaceae	Diaphorobacter	nitroreducens
45	Proteobacteria	Betaproteobacteria	Burkholderiales	Comamonadaceae	Diaphorobacter	oryzae
45	Actinobacteria	Actinobacteria	Actinomycetales	Dietziaceae	Dietzia	(slash calls)
45	Firmicutes	Bacilli	Lactobacillales	Carnobacteriaceae	Dolosigranulum	pigrum
45	Proteobacteria	Betaproteobacteria	Burkholderiales	Oxalobacteraceae	Duganella	zoogloeoides
45	Proteobacteria	Gammaproteobacteria	Enterobacteriales	Enterobacteriaceae	Enterobacter	asburiae
45	Firmicutes	Bacilli	Lactobacillales	Enterococcaceae	Enterococcus	(slash calls)
45	Firmicutes	Bacilli	Lactobacillales	Enterococcaceae	Enterococcus	faecalis
45	Firmicutes	Bacilli	Lactobacillales	Aerococcaceae	Eremococcus	(genus level ID only)
45	Firmicutes	Bacilli	Lactobacillales	Aerococcaceae	Facklamia	languida
45	Firmicutes	Clostridia	Clostridiales	Ruminococcaceae	Faecalibacterium	prausnitzii
45	Firmicutes	Clostridia	Clostridiales	Clostridiales Family XI. Incertae Sedis	Finegoldia	magna
45	Firmicutes	Clostridia	Clostridiales	Peptoniphilaceae	Finegoldia	magna
45	Bacteroidetes	Flavobacteriia	Flavobacteriales	Flavobacteriaceae	Flavobacterium	(genus level ID only)
45	Bacteroidetes	Flavobacteriia	Flavobacteriales	Flavobacteriaceae	Flavobacterium	(slash calls)
45	Bacteroidetes	Flavobacteriia	Flavobacteriales	Flavobacteriaceae	Flavobacterium	granuli
45	Bacteroidetes	Flavobacteriia	Flavobacteriales	Flavobacteriaceae	Flavobacterium	hauense
45	Bacteroidetes	Flavobacteriia	Flavobacteriales	Flavobacteriaceae	Flavobacterium	oncorhynchi
45	Bacteroidetes	Flavobacteriia	Flavobacteriales	Flavobacteriaceae	Flavobacterium	sp.
45	Fusobacteria	Fusobacteriia	Fusobacteriales	Fusobacteriaceae	Fusobacterium	nucleatum
45	Fusobacteria	Fusobacteriia	Fusobacteriales	Fusobacteriaceae	Fusobacterium	nucleatum
45	Actinobacteria	Actinobacteria	Gaiellales	Gaiellaceae	Gaiella	(genus level ID only)
45	Firmicutes	Bacilli	Bacillales	Bacillales incertae sedis	Gemella	(slash calls)
45	Firmicutes	Bacilli	Bacillales	Bacillales incertae sedis	Gemella	(slash calls)
45	Firmicutes	Bacilli	Bacillales	Bacillales incertae sedis	Gemella	haemolysans
45	Firmicutes	Bacilli	Bacillales	Bacillales incertae sedis	Gemella	morbillorum
45	Proteobacteria	Alphaproteobacteria	Rhizobiales	Hyphomicrobiaceae	Gemmiger	formicilis
45	Firmicutes	Bacilli	Lactobacillales	Carnobacteriaceae	Granulicatella	(slash calls)
45	Firmicutes	Bacilli	Lactobacillales	Carnobacteriaceae	Granulicatella	adiacens
45	Firmicutes	Bacilli	Lactobacillales	Carnobacteriaceae	Granulicatella	elegans
45	Proteobacteria	Betaproteobacteria	Hydrogenophilales	Hydrogenophilaceae	Hydrogenophilus	thermoluteolus
45	Proteobacteria	Alphaproteobacteria	Rhizobiales	Hyphomicrobiaceae	Hyphomicrobium	(genus level ID only)
45	Proteobacteria	Alphaproteobacteria	Rhizobiales	Hyphomicrobiaceae	Hyphomicrobium	(slash calls)
45	Proteobacteria	Alphaproteobacteria	Rhizobiales	Hyphomicrobiaceae	Hyphomicrobium	facile
45	Proteobacteria	Betaproteobacteria	Burkholderiales	Oxalobacteraceae	Janthinobacterium	(genus level ID only)
45	Proteobacteria	Betaproteobacteria	Burkholderiales	Oxalobacteraceae	Janthinobacterium	lividum
45	Firmicutes	Bacilli	Bacillales	Staphylococcaceae	Jeotgalicoccus	psychrophilus
45	Proteobacteria	Betaproteobacteria	Neisseriales	Neisseriaceae	Kingella	oralis
45	Proteobacteria	Gammaproteobacteria	Enterobacteriales	Enterobacteriaceae	Klebsiella	pneumoniae
45	Proteobacteria	Gammaproteobacteria	Enterobacteriales	Enterobacteriaceae	Klebsiella	variicola
45	Actinobacteria	Actinobacteria	Actinomycetales	Micrococcaceae	Kocuria	palustris
45	Actinobacteria	Actinobacteria	Actinomycetales	Micrococcaceae	Kocuria	palustris
45	Proteobacteria	Betaproteobacteria	Burkholderiales	Burkholderiaceae	Lautropia	(slash calls)
45	Proteobacteria	Gammaproteobacteria	Legionellales	Legionellaceae	Legionella	(slash calls)
45	Proteobacteria	Gammaproteobacteria	Legionellales	Legionellaceae	Legionella	(slash calls)
45	Fusobacteria	Fusobacteriia	Fusobacteriales	Leptotrichiaceae	Leptotrichia	buccalis
45	Fusobacteria	Fusobacteriia	Fusobacteriales	Leptotrichiaceae	Leptotrichia	hofstadii
45	Firmicutes	Bacilli	Lactobacillales	Leuconostocaceae	Leuconostoc	carnosum
45	Proteobacteria	Gammaproteobacteria	Xanthomonadales	Xanthomonadaceae	Lysobacter	(genus level ID only)
45	Proteobacteria	Gammaproteobacteria	Xanthomonadales	Xanthomonadaceae	Lysobacter	thermophilus
45	Proteobacteria	Betaproteobacteria	Burkholderiales	Comamonadaceae	Malikia	spinosa
45	Actinobacteria	Actinobacteria	Actinomycetales	Nocardioidaceae	Marmoricola	(slash calls)
45	Proteobacteria	Alphaproteobacteria	Rhizobiales	Methylobacteriaceae	Methylobacterium	(slash calls)
45	Proteobacteria	Alphaproteobacteria	Rhizobiales	Beijerinckiaceae	Methyloferula	(genus level ID only)
45	Actinobacteria	Actinobacteria	Actinomycetales	Microbacteriaceae	Microbacterium	(slash calls)
45	Actinobacteria	Actinobacteria	Actinomycetales	Microbacteriaceae	Microbacterium	(slash calls)
45	Actinobacteria	Actinobacteria	Actinomycetales	Microbacteriaceae	Microbacterium	ginsengisoli
45	Actinobacteria	Actinobacteria	Actinomycetales	Microbacteriaceae	Microbacterium	profundi
45	Actinobacteria	Actinobacteria	Actinomycetales	Micrococcaceae	Micrococcus	(slash calls)
45	Actinobacteria	Actinobacteria	Actinomycetales	Micrococcaceae	Micrococcus	lylae
45	Actinobacteria	Actinobacteria	Actinomycetales	Nocardioidaceae	Micropruina	(genus level ID only)
45	Proteobacteria	Alphaproteobacteria	Rhizobiales	Methylobacteriaceae	Microvirga	aerilata
45	Proteobacteria	Gammaproteobacteria	Pseudomonadales	Moraxellaceae	Moraxella	osloensis
45	Proteobacteria	Gammaproteobacteria	Enterobacteriales	Enterobacteriaceae	Morganella	morganii
45	Proteobacteria	Gammaproteobacteria	Enterobacteriales	Enterobacteriaceae	Morganella	morganii
45	Proteobacteria	Gammaproteobacteria	Enterobacteriales	Enterobacteriaceae	Morganella	morganii
45	Bacteroidetes	Sphingobacteriia	Sphingobacteriales	Sphingobacteriaceae	Mucilaginibacter	dorajii
45	Actinobacteria	Actinobacteria	Actinomycetales	Mycobacteriaceae	Mycobacterium	(slash calls)
45	Actinobacteria	Actinobacteria	Actinomycetales	Nakamurellaceae	Nakamurella	(genus level ID only)
45	Actinobacteria	Actinobacteria	Actinomycetales	Nakamurellaceae	Nakamurella	flavida
45	Proteobacteria	Deltaproteobacteria	Myxococcales	Nannocystaceae	Nannocystis	(slash calls)
45	Proteobacteria	Betaproteobacteria	Neisseriales	Neisseriaceae	Neisseria	(genus level ID only)
45	Proteobacteria	Betaproteobacteria	Neisseriales	Neisseriaceae	Neisseria	(slash calls)
45	Proteobacteria	Betaproteobacteria	Neisseriales	Neisseriaceae	Neisseria	(slash calls)
45	Proteobacteria	Betaproteobacteria	Neisseriales	Neisseriaceae	Neisseria	elongata
45	Proteobacteria	Betaproteobacteria	Neisseriales	Neisseriaceae	Neisseria	flavescens
45	Proteobacteria	Betaproteobacteria	Neisseriales	Neisseriaceae	Neisseria	flavescens
45	Proteobacteria	Betaproteobacteria	Neisseriales	Neisseriaceae	Neisseria	subflava
45	Actinobacteria	Actinobacteria	Actinomycetales	Nocardioidaceae	Nocardioides	(slash calls)
45	Proteobacteria	Gammaproteobacteria	Enterobacteriales	Enterobacteriaceae	Pantoea	(slash calls)
45	Proteobacteria	Alphaproteobacteria	Rhodobacterales	Rhodobacteraceae	Paracoccus	(slash calls)
45	Bacteroidetes	Sphingobacteriia	Sphingobacteriales	Sphingobacteriaceae	Pedobacter	(slash calls)
45	Proteobacteria	Alphaproteobacteria	Rhizobiales	Hyphomicrobiaceae	Pedomicrobium	(genus level ID only)
45	Proteobacteria	Betaproteobacteria	Burkholderiales	Comamonadaceae	Pelomonas	puraquae
45	Proteobacteria	Betaproteobacteria	Burkholderiales	Comamonadaceae	Pelomonas	saccharophila
45	Firmicutes	Clostridia	Clostridiales	Peptococcaceae	Peptococcus	(genus level ID only)
45	Bacteroidetes	Bacteroidia	Bacteroidales	Porphyromonadaceae	Petrimonas	(genus level ID only)
45	Proteobacteria	Alphaproteobacteria	Caulobacterales	Caulobacteraceae	Phenylobacterium	(slash calls)
45	Proteobacteria	Alphaproteobacteria	Caulobacterales	Caulobacteraceae	Phenylobacterium	immobile
45	Bacteroidetes	Bacteroidia	Bacteroidales	Prevotellaceae	Prevotella	(genus level ID only)
45	Bacteroidetes	Bacteroidia	Bacteroidales	Prevotellaceae	Prevotella	(slash calls)
45	Bacteroidetes	Bacteroidia	Bacteroidales	Prevotellaceae	Prevotella	buccalis
45	Bacteroidetes	Bacteroidia	Bacteroidales	Prevotellaceae	Prevotella	copri
45	Bacteroidetes	Bacteroidia	Bacteroidales	Prevotellaceae	Prevotella	melaninogenica
45	Bacteroidetes	Bacteroidia	Bacteroidales	Prevotellaceae	Prevotella	nigrescens
45	Cyanobacteria	Prochlorales	Prochlorales	Prochlorococcaceae	Prochlorococcus	(genus level ID only)
45	Actinobacteria	Actinobacteria	Actinomycetales	Propionibacteriaceae	Propionibacterium	acnes
45	Actinobacteria	Actinobacteria	Actinomycetales	Propionibacteriaceae	Propionibacterium	acnes
45	Actinobacteria	Actinobacteria	Actinomycetales	Propionibacteriaceae	Propionibacterium	acnes
45	Actinobacteria	Actinobacteria	Actinomycetales	Propionibacteriaceae	Propionibacterium	acnes
45	Actinobacteria	Actinobacteria	Actinomycetales	Propionibacteriaceae	Propionibacterium	granulosum
45	Actinobacteria	Actinobacteria	Actinomycetales	Propionibacteriaceae	Propionibacterium	granulosum
45	Actinobacteria	Actinobacteria	Actinomycetales	Propionibacteriaceae	Propionibacterium	granulosum
45	Actinobacteria	Actinobacteria	Actinomycetales	Propionibacteriaceae	Propionibacterium	granulosum
45	Proteobacteria	Gammaproteobacteria	Pseudomonadales	Pseudomonadaceae	Pseudomonas	(slash calls)
45	Proteobacteria	Gammaproteobacteria	Pseudomonadales	Pseudomonadaceae	Pseudomonas	(slash calls)
45	Proteobacteria	Gammaproteobacteria	Pseudomonadales	Pseudomonadaceae	Pseudomonas	sp.
45	Actinobacteria	Actinobacteria	Actinomycetales	Pseudonocardiaceae	Pseudonocardia	ailaonensis
45	Proteobacteria	Betaproteobacteria	Burkholderiales	Comamonadaceae	Pseudorhodoferax	aquiterrae
45	Proteobacteria	Betaproteobacteria	Burkholderiales	Burkholderiaceae	Ralstonia	(slash calls)
45	Proteobacteria	Alphaproteobacteria	Rhizobiales	Rhizobiaceae	Rhizobium	(slash calls)
45	Proteobacteria	Alphaproteobacteria	Rhodobacterales	Rhodobacteraceae	Rhodobaca	(genus level ID only)
45	Proteobacteria	Alphaproteobacteria	Rhodobacterales	Rhodobacteraceae	Rhodobacter	sp.
45	Proteobacteria	Alphaproteobacteria	Rickettsiales	Rickettsiaceae	Rickettsia	(slash calls)
45	Firmicutes	Clostridia	Clostridiales	Lachnospiraceae	Roseburia	sp.
45	Firmicutes	Clostridia	Clostridiales	Lachnospiraceae	Roseburia	sp.
45	Proteobacteria	Alphaproteobacteria	Rhodospirillales	Acetobacteraceae	Roseomonas	mucosa
45	Proteobacteria	Alphaproteobacteria	Rhodospirillales	Acetobacteraceae	Roseomonas	pecuniae
45	Actinobacteria	Actinobacteria	Actinomycetales	Micrococcaceae	Rothia	dentocariosa
45	Actinobacteria	Actinobacteria	Actinomycetales	Micrococcaceae	Rothia	mucilaginosa
45	Proteobacteria	Betaproteobacteria	Burkholderiales	Comamonadaceae	Rubrivivax	gelatinosus
45	Actinobacteria	Actinobacteria	Rubrobacterales	Rubrobacteraceae	Rubrobacter	xylanophilus
45	Actinobacteria	Actinobacteria	Rubrobacterales	Rubrobacteraceae	Rubrobacter	xylanophilus
45	Firmicutes	Clostridia	Clostridiales	Ruminococcaceae	Ruminococcus	bromii
45	Proteobacteria	Betaproteobacteria	Burkholderiales	Comamonadaceae	Schlegelella	aquatica
45	Proteobacteria	Gammaproteobacteria	Enterobacteriales	Enterobacteriaceae	Serratia	(slash calls)
45	Proteobacteria	Betaproteobacteria	Neisseriales	Neisseriaceae	Snodgrassella	(genus level ID only)
45	Proteobacteria	Betaproteobacteria	Burkholderiales	unclassified Burkholderiales	Sphaerotilus	montanus
45	Proteobacteria	Alphaproteobacteria	Sphingomonadales	Sphingomonadaceae	Sphingomonas	(genus level ID only)
45	Proteobacteria	Alphaproteobacteria	Sphingomonadales	Sphingomonadaceae	Sphingomonas	(slash calls)
45	Proteobacteria	Alphaproteobacteria	Sphingomonadales	Sphingomonadaceae	Sphingomonas	dokdonensis
45	Proteobacteria	Alphaproteobacteria	Sphingomonadales	Sphingomonadaceae	Sphingomonas	koreensis
45	Proteobacteria	Alphaproteobacteria	Sphingomonadales	Sphingomonadaceae	Sphingomonas	pseudosanguinis
45	Proteobacteria	Alphaproteobacteria	Sphingomonadales	Sphingomonadaceae	Sphingopyxis	(slash calls)
45	Firmicutes	Bacilli	Bacillales	Staphylococcaceae	Staphylococcus	(slash calls)
45	Firmicutes	Bacilli	Bacillales	Staphylococcaceae	Staphylococcus	(slash calls)
45	Firmicutes	Bacilli	Bacillales	Staphylococcaceae	Staphylococcus	(slash calls)
45	Firmicutes	Bacilli	Bacillales	Staphylococcaceae	Staphylococcus	capitis
45	Firmicutes	Bacilli	Bacillales	Staphylococcaceae	Staphylococcus	epidermidis
45	Firmicutes	Bacilli	Bacillales	Staphylococcaceae	Staphylococcus	epidermidis
45	Firmicutes	Bacilli	Bacillales	Staphylococcaceae	Staphylococcus	epidermidis
45	Firmicutes	Bacilli	Bacillales	Staphylococcaceae	Staphylococcus	hominis
45	Firmicutes	Bacilli	Bacillales	Staphylococcaceae	Staphylococcus	hominis
45	Proteobacteria	Gammaproteobacteria	Xanthomonadales	Xanthomonadaceae	Stenotrophomonas	chelatiphaga
45	Proteobacteria	Gammaproteobacteria	Xanthomonadales	Sinobacteraceae	Steroidobacter	(genus level ID only)
45	Actinobacteria	Actinobacteria	Actinomycetales	Streptomycetaceae	Streptacidiphilus	(slash calls)
45	Firmicutes	Bacilli	Lactobacillales	Streptococcaceae	Streptococcus	(slash calls)
45	Firmicutes	Bacilli	Lactobacillales	Streptococcaceae	Streptococcus	(slash calls)
45	Firmicutes	Bacilli	Lactobacillales	Streptococcaceae	Streptococcus	(slash calls)
45	Firmicutes	Bacilli	Lactobacillales	Streptococcaceae	Streptococcus	gordonii
45	Firmicutes	Bacilli	Lactobacillales	Streptococcaceae	Streptococcus	pseudopneumoniae
45	Firmicutes	Bacilli	Lactobacillales	Streptococcaceae	Streptococcus	salivarius
45	Firmicutes	Bacilli	Lactobacillales	Streptococcaceae	Streptococcus	sanguinis
45	Actinobacteria	Actinobacteria	Actinomycetales	Streptomycetaceae	Streptomyces	scabrisporus
45	Bacteroidetes	Bacteroidia	Bacteroidales	Porphyromonadaceae	Tannerella	sp.
45	Proteobacteria	Gammaproteobacteria	Enterobacteriales	Enterobacteriaceae	Trabulsiella	odontotermitis
45	Actinobacteria	Actinobacteria	Bifidobacteriales	unclassified Bifidobacteriales	Turicella	otitidis
45	Proteobacteria	Betaproteobacteria	Burkholderiales	Comamonadaceae	Variovorax	(genus level ID only)
45	Proteobacteria	Betaproteobacteria	Burkholderiales	Comamonadaceae	Variovorax	(slash calls)
45	Firmicutes	Clostridia	Clostridiales	Veillonellaceae	Veillonella	(genus level ID only)
45	Firmicutes	Clostridia	Clostridiales	Veillonellaceae	Veillonella	(slash calls)
45	Firmicutes	Negativicutes	Selenomonadales	Veillonellaceae	Veillonella	(slash calls)
45	Firmicutes	Negativicutes	Selenomonadales	Veillonellaceae	Veillonella	alcalescens
45	Firmicutes	Negativicutes	Selenomonadales	Veillonellaceae	Veillonella	alcalescens
45	Proteobacteria	Alphaproteobacteria	Rickettsiales	Anaplasmataceae	Wolbachia	(slash calls)
45	Proteobacteria	Alphaproteobacteria	Rickettsiales	Anaplasmataceae	Wolbachia	pipientis
46	Proteobacteria	Alphaproteobacteria	Rhizobiales	Bartonellaceae	Bartonella	(genus level ID only)
46	Proteobacteria	Alphaproteobacteria	Rhizobiales	Bartonellaceae	Bartonella	(genus level ID only)
46	Proteobacteria	Alphaproteobacteria	Rhizobiales	Bartonellaceae	Bartonella	(slash calls)
46	Proteobacteria	Alphaproteobacteria	Rhizobiales	Bartonellaceae	Bartonella	(slash calls)
46	Proteobacteria	Alphaproteobacteria	Rhizobiales	Bartonellaceae	Bartonella	(slash calls)
46	Proteobacteria	Alphaproteobacteria	Rhizobiales	Bartonellaceae	Bartonella	clarridgeiae
46	Proteobacteria	Alphaproteobacteria	Rhizobiales	Bartonellaceae	Bartonella	henselae
46	Proteobacteria	Alphaproteobacteria	Rhizobiales	Bartonellaceae	Bartonella	henselae
46	Proteobacteria	Alphaproteobacteria	Rhizobiales	Bartonellaceae	Bartonella	koehlerae
46	Proteobacteria	Alphaproteobacteria	Rhizobiales	Bartonellaceae	Bartonella	sp.
46	Proteobacteria	Gammaproteobacteria	Pasteurellales	Pasteurellaceae	Pasteurella	(genus level ID only)
46	Proteobacteria	Betaproteobacteria	Neisseriales	Neisseriaceae	Snodgrassella	(genus level ID only)
46	Proteobacteria	Alphaproteobacteria	Rickettsiales	Anaplasmataceae	Wolbachia	(genus level ID only)
46	Proteobacteria	Alphaproteobacteria	Rickettsiales	Anaplasmataceae	Wolbachia	(genus level ID only)
46	Proteobacteria	Alphaproteobacteria	Rickettsiales	Anaplasmataceae	Wolbachia	(genus level ID only)
46	Proteobacteria	Alphaproteobacteria	Rickettsiales	Anaplasmataceae	Wolbachia	(genus level ID only)
46	Proteobacteria	Alphaproteobacteria	Rickettsiales	Anaplasmataceae	Wolbachia	(slash calls)
46	Proteobacteria	Alphaproteobacteria	Rickettsiales	Anaplasmataceae	Wolbachia	(slash calls)
46	Proteobacteria	Alphaproteobacteria	Rickettsiales	Anaplasmataceae	Wolbachia	pipientis
46	Proteobacteria	Alphaproteobacteria	Rickettsiales	Anaplasmataceae	Wolbachia	pipientis
46	Proteobacteria	Alphaproteobacteria	Rickettsiales	Anaplasmataceae	Wolbachia	pipientis
47	Bacteroidetes	Flavobacteriia	Flavobacteriales	Flavobacteriaceae	Cloacibacterium	normanense
47	Proteobacteria	Betaproteobacteria	Burkholderiales	Comamonadaceae	Diaphorobacter	nitroreducens
47	Actinobacteria	Actinobacteria	Bifidobacteriales	Bifidobacteriaceae	Gardnerella	vaginalis
47	Firmicutes	Bacilli	Lactobacillales	Lactobacillaceae	Lactobacillus	iners
47	Proteobacteria	Gammaproteobacteria	Pasteurellales	Pasteurellaceae	Pasteurella	(genus level ID only)
47	Proteobacteria	Alphaproteobacteria	Rickettsiales	Anaplasmataceae	Wolbachia	(genus level ID only)
47	Proteobacteria	Alphaproteobacteria	Rickettsiales	Anaplasmataceae	Wolbachia	(genus level ID only)
47	Proteobacteria	Alphaproteobacteria	Rickettsiales	Anaplasmataceae	Wolbachia	(genus level ID only)
47	Proteobacteria	Alphaproteobacteria	Rickettsiales	Anaplasmataceae	Wolbachia	(genus level ID only)
47	Proteobacteria	Alphaproteobacteria	Rickettsiales	Anaplasmataceae	Wolbachia	(slash calls)
47	Proteobacteria	Alphaproteobacteria	Rickettsiales	Anaplasmataceae	Wolbachia	(slash calls)
47	Proteobacteria	Alphaproteobacteria	Rickettsiales	Anaplasmataceae	Wolbachia	pipientis
47	Proteobacteria	Alphaproteobacteria	Rickettsiales	Anaplasmataceae	Wolbachia	pipientis
47	Proteobacteria	Alphaproteobacteria	Rickettsiales	Anaplasmataceae	Wolbachia	pipientis
48	Proteobacteria	Gammaproteobacteria	Pseudomonadales	Moraxellaceae	Acinetobacter	(slash calls)
48	Proteobacteria	Gammaproteobacteria	Pseudomonadales	Moraxellaceae	Acinetobacter	(slash calls)
48	Proteobacteria	Gammaproteobacteria	Pseudomonadales	Moraxellaceae	Acinetobacter	johnsonii
48	Proteobacteria	Gammaproteobacteria	Pseudomonadales	Moraxellaceae	Acinetobacter	junii
48	Actinobacteria	Actinobacteria	Actinomycetales	Actinomycetaceae	Actinomyces	timonensis
48	Actinobacteria	Actinobacteria	Actinomycetales	Corynebacteriaceae	Corynebacterium	xerosis
48	Proteobacteria	Betaproteobacteria	Burkholderiales	Burkholderiaceae	Cupriavidus	(slash calls)
48	Proteobacteria	Betaproteobacteria	Burkholderiales	Burkholderiaceae	Cupriavidus	necator
48	Proteobacteria	Betaproteobacteria	Burkholderiales	Comamonadaceae	Diaphorobacter	nitroreducens
48	Proteobacteria	Gammaproteobacteria	Pasteurellales	Pasteurellaceae	Gallibacterium	(genus level ID only)
48	Actinobacteria	Actinobacteria	Bifidobacteriales	Bifidobacteriaceae	Gardnerella	vaginalis
48	Firmicutes	Bacilli	Lactobacillales	Lactobacillaceae	Lactobacillus	(slash calls)
48	Firmicutes	Bacilli	Lactobacillales	Lactobacillaceae	Lactobacillus	(slash calls)
48	Firmicutes	Bacilli	Lactobacillales	Lactobacillaceae	Lactobacillus	(slash calls)
48	Firmicutes	Bacilli	Lactobacillales	Lactobacillaceae	Lactobacillus	animalis
48	Firmicutes	Bacilli	Lactobacillales	Lactobacillaceae	Lactobacillus	iners
48	Firmicutes	Bacilli	Lactobacillales	Lactobacillaceae	Lactobacillus	iners
48	Firmicutes	Bacilli	Lactobacillales	Lactobacillaceae	Lactobacillus	johnsonii
48	Proteobacteria	Gammaproteobacteria	Pasteurellales	Pasteurellaceae	Pasteurella	(genus level ID only)
48	Firmicutes	Bacilli	Lactobacillales	Streptococcaceae	Streptococcus	(slash calls)
48	Firmicutes	Bacilli	Lactobacillales	Streptococcaceae	Streptococcus	(slash calls)
48	Firmicutes	Bacilli	Lactobacillales	Streptococcaceae	Streptococcus	(slash calls)
48	Proteobacteria	Alphaproteobacteria	Rickettsiales	Anaplasmataceae	Wolbachia	(genus level ID only)
48	Proteobacteria	Alphaproteobacteria	Rickettsiales	Anaplasmataceae	Wolbachia	(slash calls)
48	Proteobacteria	Alphaproteobacteria	Rickettsiales	Anaplasmataceae	Wolbachia	(slash calls)
48	Proteobacteria	Alphaproteobacteria	Rickettsiales	Anaplasmataceae	Wolbachia	pipientis
48	Proteobacteria	Alphaproteobacteria	Rickettsiales	Anaplasmataceae	Wolbachia	pipientis
48	Proteobacteria	Alphaproteobacteria	Rickettsiales	Anaplasmataceae	Wolbachia	pipientis
49	Firmicutes	Bacilli	Lactobacillales	Lactobacillaceae	Lactobacillus	iners
49	Proteobacteria	Alphaproteobacteria	Rickettsiales	Anaplasmataceae	Wolbachia	(genus level ID only)
49	Proteobacteria	Alphaproteobacteria	Rickettsiales	Anaplasmataceae	Wolbachia	(genus level ID only)
49	Proteobacteria	Alphaproteobacteria	Rickettsiales	Anaplasmataceae	Wolbachia	(slash calls)
49	Proteobacteria	Alphaproteobacteria	Rickettsiales	Anaplasmataceae	Wolbachia	(slash calls)
49	Proteobacteria	Alphaproteobacteria	Rickettsiales	Anaplasmataceae	Wolbachia	pipientis
49	Proteobacteria	Alphaproteobacteria	Rickettsiales	Anaplasmataceae	Wolbachia	pipientis
49	Proteobacteria	Alphaproteobacteria	Rickettsiales	Anaplasmataceae	Wolbachia	pipientis
50	Proteobacteria	Gammaproteobacteria	Pseudomonadales	Moraxellaceae	Acinetobacter	(slash calls)
50	Bacteroidetes	Bacteroidia	Bacteroidales	Bacteroidaceae	Bacteroides	(slash calls)
50	Bacteroidetes	Bacteroidia	Bacteroidales	Bacteroidaceae	Bacteroides	fragilis
50	Bacteroidetes	Bacteroidia	Bacteroidales	Bacteroidaceae	Bacteroides	fragilis
50	Actinobacteria	Actinobacteria	Actinomycetales	Corynebacteriaceae	Corynebacterium	(genus level ID only)
50	Proteobacteria	Alphaproteobacteria	Rhodospirillales	Acetobacteraceae	Craurococcus	roseus
50	Actinobacteria	Actinobacteria	Actinomycetales	Micrococcaceae	Kocuria	(genus level ID only)
50	Firmicutes	Bacilli	Lactobacillales	Lactobacillaceae	Lactobacillus	(slash calls)
50	Firmicutes	Bacilli	Lactobacillales	Lactobacillaceae	Lactobacillus	(slash calls)
50	Firmicutes	Bacilli	Lactobacillales	Lactobacillaceae	Lactobacillus	iners
50	Proteobacteria	Alphaproteobacteria	Rhodobacterales	Rhodobacteraceae	Paracoccus	(slash calls)
50	Proteobacteria	Alphaproteobacteria	Rhodobacterales	Rhodobacteraceae	Paracoccus	(slash calls)
50	Proteobacteria	Alphaproteobacteria	Rhodobacterales	Rhodobacteraceae	Paracoccus	sp.
50	Proteobacteria	Alphaproteobacteria	Rhodobacterales	Rhodobacteraceae	Paracoccus	tibetensis
50	Bacteroidetes	Bacteroidia	Bacteroidales	Prevotellaceae	Prevotella	melaninogenica
50	Actinobacteria	Actinobacteria	Actinomycetales	Propionibacteriaceae	Propionibacterium	acnes
50	Actinobacteria	Actinobacteria	Actinomycetales	Propionibacteriaceae	Propionibacterium	acnes
50	Actinobacteria	Actinobacteria	Actinomycetales	Propionibacteriaceae	Propionibacterium	acnes
50	Proteobacteria	Alphaproteobacteria	Rickettsiales	Rickettsiaceae	Rickettsia	(slash calls)
50	Proteobacteria	Betaproteobacteria	Neisseriales	Neisseriaceae	Snodgrassella	(genus level ID only)
50	Proteobacteria	Alphaproteobacteria	Sphingomonadales	Sphingomonadaceae	Sphingomonas	hankookensis
50	Tenericutes	Mollicutes	Entomoplasmatales	Spiroplasmataceae	Spiroplasma	(genus level ID only)
50	Tenericutes	Mollicutes	Entomoplasmatales	Spiroplasmataceae	Spiroplasma	ixodetis
50	Tenericutes	Mollicutes	Entomoplasmatales	Spiroplasmataceae	Spiroplasma	ixodetis
50	Tenericutes	Mollicutes	Entomoplasmatales	Spiroplasmataceae	Spiroplasma	sp.
50	Tenericutes	Mollicutes	Entomoplasmatales	Spiroplasmataceae	Spiroplasma	sp.
50	Firmicutes	Bacilli	Bacillales	Staphylococcaceae	Staphylococcus	(slash calls)
50	Firmicutes	Bacilli	Bacillales	Staphylococcaceae	Staphylococcus	(slash calls)
50	Firmicutes	Bacilli	Lactobacillales	Streptococcaceae	Streptococcus	(genus level ID only)
50	Firmicutes	Bacilli	Lactobacillales	Streptococcaceae	Streptococcus	(slash calls)
50	Firmicutes	Bacilli	Lactobacillales	Streptococcaceae	Streptococcus	(slash calls)
50	Firmicutes	Bacilli	Lactobacillales	Streptococcaceae	Streptococcus	equi
50	Proteobacteria	Alphaproteobacteria	Rickettsiales	Anaplasmataceae	Wolbachia	(genus level ID only)
50	Proteobacteria	Alphaproteobacteria	Rickettsiales	Anaplasmataceae	Wolbachia	(genus level ID only)
50	Proteobacteria	Alphaproteobacteria	Rickettsiales	Anaplasmataceae	Wolbachia	(genus level ID only)
50	Proteobacteria	Alphaproteobacteria	Rickettsiales	Anaplasmataceae	Wolbachia	(genus level ID only)
50	Proteobacteria	Alphaproteobacteria	Rickettsiales	Anaplasmataceae	Wolbachia	(genus level ID only)
50	Proteobacteria	Alphaproteobacteria	Rickettsiales	Anaplasmataceae	Wolbachia	(slash calls)
50	Proteobacteria	Alphaproteobacteria	Rickettsiales	Anaplasmataceae	Wolbachia	(slash calls)
50	Proteobacteria	Alphaproteobacteria	Rickettsiales	Anaplasmataceae	Wolbachia	pipientis
50	Proteobacteria	Alphaproteobacteria	Rickettsiales	Anaplasmataceae	Wolbachia	pipientis
50	Proteobacteria	Alphaproteobacteria	Rickettsiales	Anaplasmataceae	Wolbachia	pipientis
50	Proteobacteria	Alphaproteobacteria	Rickettsiales	Anaplasmataceae	Wolbachia	pipientis
51	Proteobacteria	Alphaproteobacteria	Rhizobiales	Bartonellaceae	Bartonella	(slash calls)
51	Proteobacteria	Alphaproteobacteria	Rhizobiales	Bartonellaceae	Bartonella	(slash calls)
51	Proteobacteria	Alphaproteobacteria	Rhizobiales	Bartonellaceae	Bartonella	(slash calls)
51	Proteobacteria	Alphaproteobacteria	Rhizobiales	Bartonellaceae	Bartonella	clarridgeiae
51	Bacteroidetes	Flavobacteriia	Flavobacteriales	Flavobacteriaceae	Elizabethkingia	(slash calls)
51	Proteobacteria	Gammaproteobacteria	Pasteurellales	Pasteurellaceae	Gallibacterium	(genus level ID only)
51	Proteobacteria	Gammaproteobacteria	Pasteurellales	Pasteurellaceae	Pasteurella	(genus level ID only)
51	Tenericutes	Mollicutes	Entomoplasmatales	Spiroplasmataceae	Spiroplasma	(genus level ID only)
51	Tenericutes	Mollicutes	Entomoplasmatales	Spiroplasmataceae	Spiroplasma	ixodetis
51	Tenericutes	Mollicutes	Entomoplasmatales	Spiroplasmataceae	Spiroplasma	ixodetis
51	Tenericutes	Mollicutes	Entomoplasmatales	Spiroplasmataceae	Spiroplasma	sp.
51	Proteobacteria	Alphaproteobacteria	Rickettsiales	Anaplasmataceae	Wolbachia	(genus level ID only)
51	Proteobacteria	Alphaproteobacteria	Rickettsiales	Anaplasmataceae	Wolbachia	(genus level ID only)
51	Proteobacteria	Alphaproteobacteria	Rickettsiales	Anaplasmataceae	Wolbachia	(genus level ID only)
51	Proteobacteria	Alphaproteobacteria	Rickettsiales	Anaplasmataceae	Wolbachia	(genus level ID only)
51	Proteobacteria	Alphaproteobacteria	Rickettsiales	Anaplasmataceae	Wolbachia	(slash calls)
51	Proteobacteria	Alphaproteobacteria	Rickettsiales	Anaplasmataceae	Wolbachia	(slash calls)
51	Proteobacteria	Alphaproteobacteria	Rickettsiales	Anaplasmataceae	Wolbachia	pipientis
51	Proteobacteria	Alphaproteobacteria	Rickettsiales	Anaplasmataceae	Wolbachia	pipientis
51	Proteobacteria	Alphaproteobacteria	Rickettsiales	Anaplasmataceae	Wolbachia	pipientis
52	Proteobacteria	Gammaproteobacteria	Pseudomonadales	Moraxellaceae	Acinetobacter	(slash calls)
52	Proteobacteria	Alphaproteobacteria	Rhizobiales	Bartonellaceae	Bartonella	(genus level ID only)
52	Proteobacteria	Alphaproteobacteria	Rhizobiales	Bartonellaceae	Bartonella	(genus level ID only)
52	Proteobacteria	Alphaproteobacteria	Rhizobiales	Bartonellaceae	Bartonella	(genus level ID only)
52	Proteobacteria	Alphaproteobacteria	Rhizobiales	Bartonellaceae	Bartonella	(slash calls)
52	Proteobacteria	Alphaproteobacteria	Rhizobiales	Bartonellaceae	Bartonella	(slash calls)
52	Proteobacteria	Alphaproteobacteria	Rhizobiales	Bartonellaceae	Bartonella	(slash calls)
52	Proteobacteria	Alphaproteobacteria	Rhizobiales	Bartonellaceae	Bartonella	clarridgeiae
52	Proteobacteria	Gammaproteobacteria	Pasteurellales	Pasteurellaceae	Gallibacterium	(genus level ID only)
52	Proteobacteria	Gammaproteobacteria	Pasteurellales	Pasteurellaceae	Pasteurella	(genus level ID only)
52	Proteobacteria	Alphaproteobacteria	Rickettsiales	Anaplasmataceae	Wolbachia	(genus level ID only)
52	Proteobacteria	Alphaproteobacteria	Rickettsiales	Anaplasmataceae	Wolbachia	(genus level ID only)
52	Proteobacteria	Alphaproteobacteria	Rickettsiales	Anaplasmataceae	Wolbachia	(genus level ID only)
52	Proteobacteria	Alphaproteobacteria	Rickettsiales	Anaplasmataceae	Wolbachia	(slash calls)
52	Proteobacteria	Alphaproteobacteria	Rickettsiales	Anaplasmataceae	Wolbachia	(slash calls)
52	Proteobacteria	Alphaproteobacteria	Rickettsiales	Anaplasmataceae	Wolbachia	pipientis
52	Proteobacteria	Alphaproteobacteria	Rickettsiales	Anaplasmataceae	Wolbachia	pipientis
52	Proteobacteria	Alphaproteobacteria	Rickettsiales	Anaplasmataceae	Wolbachia	pipientis
53	Proteobacteria	Gammaproteobacteria	Pseudomonadales	Moraxellaceae	Acinetobacter	junii
53	Proteobacteria	Gammaproteobacteria	Pseudomonadales	Moraxellaceae	Acinetobacter	lwoffii
53	Proteobacteria	Gammaproteobacteria	Pseudomonadales	Moraxellaceae	Acinetobacter	lwoffii
53	Proteobacteria	Gammaproteobacteria	Pseudomonadales	Moraxellaceae	Acinetobacter	lwoffii
53	Actinobacteria	Actinobacteria	Actinomycetales	Actinomycetaceae	Actinomyces	sp.
53	Actinobacteria	Actinobacteria	Actinomycetales	Brevibacteriaceae	Brevibacterium	(slash calls)
53	Proteobacteria	Betaproteobacteria	Burkholderiales	Comamonadaceae	Diaphorobacter	nitroreducens
53	Actinobacteria	Actinobacteria	Actinomycetales	Micrococcaceae	Kocuria	flava
53	Proteobacteria	Alphaproteobacteria	Rhodobacterales	Rhodobacteraceae	Paracoccus	(slash calls)
53	Proteobacteria	Gammaproteobacteria	Pasteurellales	Pasteurellaceae	Pasteurella	(genus level ID only)
53	Actinobacteria	Actinobacteria	Actinomycetales	Propionibacteriaceae	Propionibacterium	acnes
53	Proteobacteria	Gammaproteobacteria	Xanthomonadales	Xanthomonadaceae	Pseudomonas	(slash calls)
53	Proteobacteria	Betaproteobacteria	Neisseriales	Neisseriaceae	Snodgrassella	(genus level ID only)
53	Bacteroidetes	Sphingobacteriia	Sphingobacteriales	Sphingobacteriaceae	Sphingobacterium	(genus level ID only)
53	Tenericutes	Mollicutes	Entomoplasmatales	Spiroplasmataceae	Spiroplasma	(genus level ID only)
53	Tenericutes	Mollicutes	Entomoplasmatales	Spiroplasmataceae	Spiroplasma	ixodetis
53	Tenericutes	Mollicutes	Entomoplasmatales	Spiroplasmataceae	Spiroplasma	ixodetis
53	Tenericutes	Mollicutes	Entomoplasmatales	Spiroplasmataceae	Spiroplasma	sp.
53	Tenericutes	Mollicutes	Entomoplasmatales	Spiroplasmataceae	Spiroplasma	sp.
53	Firmicutes	Bacilli	Bacillales	Staphylococcaceae	Staphylococcus	epidermidis
53	Firmicutes	Bacilli	Lactobacillales	Streptococcaceae	Streptococcus	(genus level ID only)
53	Firmicutes	Bacilli	Lactobacillales	Streptococcaceae	Streptococcus	(slash calls)
53	Proteobacteria	Alphaproteobacteria	Rickettsiales	Anaplasmataceae	Wolbachia	(genus level ID only)
53	Proteobacteria	Alphaproteobacteria	Rickettsiales	Anaplasmataceae	Wolbachia	(genus level ID only)
53	Proteobacteria	Alphaproteobacteria	Rickettsiales	Anaplasmataceae	Wolbachia	(genus level ID only)
53	Proteobacteria	Alphaproteobacteria	Rickettsiales	Anaplasmataceae	Wolbachia	(slash calls)
53	Proteobacteria	Alphaproteobacteria	Rickettsiales	Anaplasmataceae	Wolbachia	(slash calls)
53	Proteobacteria	Alphaproteobacteria	Rickettsiales	Anaplasmataceae	Wolbachia	pipientis
53	Proteobacteria	Alphaproteobacteria	Rickettsiales	Anaplasmataceae	Wolbachia	pipientis
53	Proteobacteria	Alphaproteobacteria	Rickettsiales	Anaplasmataceae	Wolbachia	pipientis
54	Proteobacteria	Gammaproteobacteria	Pasteurellales	Pasteurellaceae	Gallibacterium	(genus level ID only)
[truncated: 1,870 more rows]
